# Supplementary material for: BitterSweetForest: A Random Forest Based Binary Classifier to Predict Bitterness and Sweetness of Chemical Compounds
Source: Front Chem. 2018 Apr 11;6:93. doi: 10.3389/fchem.2018.00093 (PMC5905275; doi:10.3389/fchem.2018.00093)
Supplement: Supplementary file 9 [file DataSheet1.xlsx]

## Sheet: Sheet1
Bitterness prediction of natural compounds
SuperNatural ID	predicted class	prediction (Confidence)
SN00233146	B	1
SN00233216	B	1
SN00260142	B	1
SN00262579	B	1
SN00264644	B	1
SN00268639	B	1
SN00277433	B	1
SN00279517	B	1
SN00286771	B	1
SN00288836	B	1
SN00291869	B	1
SN00301179	B	1
SN00312341	B	1
SN00312489	B	1
SN00332509	B	1
SN00337635	B	1
SN00341156	B	1
SN00348704	B	1
SN00351456	B	1
SN00355833	B	1
SN00357179	B	1
SN00371241	B	1
SN00372987	B	1
SN00429768	B	1
SN00429793	B	1
SN00430117	B	1
SN00431144	B	1
SN00431632	B	1
SN00000543	B	0.998
SN00005790	B	0.998
SN00155796	B	0.998
SN00166503	B	0.998
SN00166528	B	0.998
SN00214430	B	0.998
SN00230465	B	0.998
SN00244071	B	0.998
SN00252161	B	0.998
SN00255977	B	0.998
SN00284417	B	0.998
SN00363278	B	0.998
SN00372845	B	0.998
SN00392499	B	0.998
SN00428136	B	0.998
SN00000559	B	0.996
SN00002138	B	0.996
SN00002205	B	0.996
SN00002297	B	0.996
SN00002468	B	0.996
SN00020484	B	0.996
SN00024306	B	0.996
SN00024337	B	0.996
SN00047599	B	0.996
SN00136229	B	0.996
SN00141719	B	0.996
SN00155828	B	0.996
SN00155830	B	0.996
SN00155876	B	0.996
SN00155879	B	0.996
SN00156238	B	0.996
SN00156269	B	0.996
SN00156300	B	0.996
SN00156313	B	0.996
SN00156327	B	0.996
SN00156374	B	0.996
SN00156384	B	0.996
SN00156392	B	0.996
SN00156419	B	0.996
SN00156420	B	0.996
SN00156508	B	0.996
SN00156601	B	0.996
SN00156622	B	0.996
SN00162061	B	0.996
SN00162062	B	0.996
SN00162063	B	0.996
SN00163354	B	0.996
SN00163733	B	0.996
SN00163875	B	0.996
SN00164804	B	0.996
SN00164805	B	0.996
SN00166492	B	0.996
SN00166493	B	0.996
SN00167415	B	0.996
SN00226702	B	0.996
SN00231160	B	0.996
SN00231218	B	0.996
SN00232569	B	0.996
SN00233165	B	0.996
SN00233439	B	0.996
SN00234470	B	0.996
SN00235558	B	0.996
SN00237826	B	0.996
SN00241832	B	0.996
SN00242372	B	0.996
SN00245094	B	0.996
SN00248219	B	0.996
SN00249755	B	0.996
SN00249821	B	0.996
SN00253649	B	0.996
SN00256458	B	0.996
SN00259810	B	0.996
SN00261852	B	0.996
SN00262364	B	0.996
SN00264353	B	0.996
SN00266320	B	0.996
SN00269955	B	0.996
SN00271738	B	0.996
SN00273490	B	0.996
SN00275624	B	0.996
SN00276454	B	0.996
SN00276624	B	0.996
SN00276698	B	0.996
SN00277162	B	0.996
SN00277465	B	0.996
SN00277581	B	0.996
SN00278614	B	0.996
SN00279166	B	0.996
SN00280810	B	0.996
SN00283892	B	0.996
SN00287029	B	0.996
SN00287136	B	0.996
SN00294254	B	0.996
SN00294334	B	0.996
SN00294439	B	0.996
SN00298078	B	0.996
SN00303095	B	0.996
SN00303663	B	0.996
SN00304369	B	0.996
SN00305114	B	0.996
SN00307206	B	0.996
SN00307264	B	0.996
SN00310588	B	0.996
SN00311239	B	0.996
SN00312123	B	0.996
SN00313313	B	0.996
SN00315882	B	0.996
SN00324066	B	0.996
SN00324818	B	0.996
SN00326313	B	0.996
SN00326322	B	0.996
SN00327011	B	0.996
SN00327402	B	0.996
SN00327577	B	0.996
SN00328351	B	0.996
SN00329002	B	0.996
SN00329197	B	0.996
SN00330153	B	0.996
SN00330638	B	0.996
SN00335676	B	0.996
SN00336050	B	0.996
SN00337370	B	0.996
SN00341993	B	0.996
SN00342134	B	0.996
SN00342976	B	0.996
SN00344541	B	0.996
SN00345871	B	0.996
SN00350255	B	0.996
SN00352508	B	0.996
SN00352903	B	0.996
SN00354084	B	0.996
SN00359330	B	0.996
SN00360074	B	0.996
SN00364377	B	0.996
SN00366272	B	0.996
SN00370964	B	0.996
SN00371509	B	0.996
SN00375880	B	0.996
SN00376079	B	0.996
SN00376944	B	0.996
SN00377209	B	0.996
SN00385612	B	0.996
SN00387533	B	0.996
SN00390660	B	0.996
SN00392556	B	0.996
SN00396478	B	0.996
SN00000561	B	0.994
SN00000564	B	0.994
SN00005729	B	0.994
SN00006042	B	0.994
SN00013745	B	0.994
SN00017937	B	0.994
SN00119354	B	0.994
SN00131224	B	0.994
SN00131788	B	0.994
SN00136233	B	0.994
SN00136234	B	0.994
SN00156137	B	0.994
SN00156290	B	0.994
SN00156347	B	0.994
SN00156348	B	0.994
SN00156349	B	0.994
SN00156552	B	0.994
SN00156553	B	0.994
SN00156813	B	0.994
SN00159130	B	0.994
SN00162272	B	0.994
SN00162466	B	0.994
SN00162803	B	0.994
SN00163777	B	0.994
SN00228244	B	0.994
SN00228769	B	0.994
SN00238296	B	0.994
SN00238883	B	0.994
SN00239735	B	0.994
SN00241385	B	0.994
SN00241702	B	0.994
SN00245379	B	0.994
SN00248522	B	0.994
SN00250031	B	0.994
SN00254331	B	0.994
SN00254400	B	0.994
SN00260553	B	0.994
SN00261421	B	0.994
SN00267632	B	0.994
SN00270303	B	0.994
SN00278613	B	0.994
SN00282252	B	0.994
SN00285213	B	0.994
SN00289389	B	0.994
SN00291639	B	0.994
SN00292597	B	0.994
SN00293600	B	0.994
SN00297601	B	0.994
SN00299847	B	0.994
SN00310055	B	0.994
SN00310196	B	0.994
SN00323674	B	0.994
SN00334758	B	0.994
SN00352290	B	0.994
SN00371194	B	0.994
SN00377589	B	0.994
SN00403393	B	0.994
SN00428966	B	0.994
SN00429101	B	0.994
SN00000344	B	0.992
SN00000555	B	0.992
SN00000590	B	0.992
SN00000597	B	0.992
SN00000949	B	0.992
SN00000987	B	0.992
SN00001758	B	0.992
SN00001909	B	0.992
SN00002467	B	0.992
SN00005730	B	0.992
SN00005826	B	0.992
SN00005931	B	0.992
SN00013712	B	0.992
SN00013909	B	0.992
SN00048875	B	0.992
SN00048876	B	0.992
SN00077179	B	0.992
SN00117316	B	0.992
SN00117550	B	0.992
SN00131530	B	0.992
SN00131901	B	0.992
SN00131902	B	0.992
SN00155790	B	0.992
SN00155893	B	0.992
SN00156037	B	0.992
SN00156048	B	0.992
SN00156174	B	0.992
SN00156207	B	0.992
SN00156305	B	0.992
SN00158817	B	0.992
SN00160212	B	0.992
SN00162804	B	0.992
SN00162855	B	0.992
SN00165663	B	0.992
SN00166490	B	0.992
SN00167857	B	0.992
SN00168951	B	0.992
SN00169016	B	0.992
SN00224782	B	0.992
SN00224935	B	0.992
SN00225324	B	0.992
SN00225683	B	0.992
SN00226055	B	0.992
SN00227693	B	0.992
SN00228777	B	0.992
SN00229674	B	0.992
SN00230346	B	0.992
SN00230915	B	0.992
SN00232950	B	0.992
SN00234080	B	0.992
SN00234538	B	0.992
SN00235546	B	0.992
SN00237935	B	0.992
SN00238346	B	0.992
SN00239391	B	0.992
SN00240923	B	0.992
SN00241066	B	0.992
SN00241219	B	0.992
SN00242208	B	0.992
SN00242633	B	0.992
SN00243385	B	0.992
SN00244056	B	0.992
SN00244420	B	0.992
SN00245632	B	0.992
SN00246817	B	0.992
SN00247020	B	0.992
SN00247392	B	0.992
SN00250092	B	0.992
SN00251973	B	0.992
SN00255338	B	0.992
SN00256580	B	0.992
SN00257005	B	0.992
SN00259977	B	0.992
SN00260195	B	0.992
SN00260454	B	0.992
SN00263334	B	0.992
SN00268172	B	0.992
SN00270395	B	0.992
SN00273225	B	0.992
SN00274838	B	0.992
SN00276406	B	0.992
SN00276938	B	0.992
SN00278175	B	0.992
SN00278480	B	0.992
SN00278564	B	0.992
SN00279102	B	0.992
SN00279666	B	0.992
SN00281456	B	0.992
SN00282101	B	0.992
SN00283533	B	0.992
SN00285394	B	0.992
SN00285463	B	0.992
SN00285893	B	0.992
SN00286438	B	0.992
SN00289945	B	0.992
SN00296438	B	0.992
SN00297520	B	0.992
SN00303027	B	0.992
SN00304056	B	0.992
SN00305084	B	0.992
SN00306937	B	0.992
SN00308133	B	0.992
SN00308410	B	0.992
SN00309206	B	0.992
SN00309525	B	0.992
SN00309752	B	0.992
SN00311510	B	0.992
SN00313117	B	0.992
SN00318953	B	0.992
SN00319034	B	0.992
SN00321692	B	0.992
SN00326242	B	0.992
SN00326957	B	0.992
SN00327472	B	0.992
SN00328626	B	0.992
SN00331467	B	0.992
SN00332221	B	0.992
SN00332952	B	0.992
SN00337127	B	0.992
SN00337897	B	0.992
SN00338511	B	0.992
SN00341483	B	0.992
SN00342982	B	0.992
SN00346126	B	0.992
SN00347565	B	0.992
SN00348239	B	0.992
SN00348743	B	0.992
SN00349403	B	0.992
SN00350374	B	0.992
SN00352082	B	0.992
SN00355792	B	0.992
SN00355892	B	0.992
SN00356141	B	0.992
SN00356607	B	0.992
SN00356851	B	0.992
SN00358735	B	0.992
SN00360022	B	0.992
SN00360075	B	0.992
SN00361902	B	0.992
SN00362145	B	0.992
SN00363203	B	0.992
SN00363752	B	0.992
SN00369050	B	0.992
SN00370412	B	0.992
SN00371128	B	0.992
SN00371303	B	0.992
SN00376591	B	0.992
SN00378595	B	0.992
SN00382574	B	0.992
SN00382662	B	0.992
SN00383452	B	0.992
SN00384191	B	0.992
SN00385359	B	0.992
SN00386278	B	0.992
SN00386662	B	0.992
SN00388547	B	0.992
SN00389261	B	0.992
SN00389281	B	0.992
SN00396132	B	0.992
SN00396606	B	0.992
SN00397735	B	0.992
SN00398293	B	0.992
SN00398709	B	0.992
SN00400301	B	0.992
SN00401379	B	0.992
SN00404067	B	0.992
SN00428447	B	0.992
SN00500107	B	0.992
SN00000487	B	0.99
SN00000488	B	0.99
SN00000529	B	0.99
SN00005663	B	0.99
SN00013787	B	0.99
SN00013911	B	0.99
SN00117312	B	0.99
SN00118770	B	0.99
SN00119736	B	0.99
SN00120485	B	0.99
SN00155763	B	0.99
SN00156175	B	0.99
SN00156335	B	0.99
SN00157321	B	0.99
SN00160537	B	0.99
SN00178133	B	0.99
SN00214526	B	0.99
SN00232701	B	0.99
SN00233601	B	0.99
SN00244022	B	0.99
SN00262398	B	0.99
SN00267573	B	0.99
SN00270455	B	0.99
SN00277770	B	0.99
SN00282688	B	0.99
SN00289652	B	0.99
SN00290505	B	0.99
SN00303184	B	0.99
SN00305061	B	0.99
SN00309205	B	0.99
SN00311140	B	0.99
SN00313729	B	0.99
SN00320023	B	0.99
SN00330944	B	0.99
SN00334886	B	0.99
SN00342933	B	0.99
SN00346786	B	0.99
SN00350749	B	0.99
SN00372818	B	0.99
SN00381365	B	0.99
SN00383431	B	0.99
SN00386276	B	0.99
SN00396180	B	0.99
SN00402373	B	0.99
SN00429473	B	0.99
SN00431651	B	0.99
SN00000538	B	0.988
SN00002243	B	0.988
SN00002509	B	0.988
SN00003145	B	0.988
SN00006979	B	0.988
SN00013912	B	0.988
SN00020450	B	0.988
SN00020453	B	0.988
SN00119464	B	0.988
SN00120065	B	0.988
SN00120066	B	0.988
SN00120228	B	0.988
SN00120761	B	0.988
SN00121510	B	0.988
SN00129516	B	0.988
SN00129517	B	0.988
SN00135599	B	0.988
SN00136568	B	0.988
SN00142089	B	0.988
SN00156118	B	0.988
SN00156270	B	0.988
SN00156342	B	0.988
SN00156358	B	0.988
SN00156359	B	0.988
SN00156522	B	0.988
SN00156542	B	0.988
SN00156555	B	0.988
SN00156577	B	0.988
SN00156582	B	0.988
SN00214615	B	0.988
SN00224254	B	0.988
SN00239513	B	0.988
SN00244323	B	0.988
SN00249155	B	0.988
SN00253823	B	0.988
SN00256655	B	0.988
SN00267531	B	0.988
SN00272972	B	0.988
SN00286716	B	0.988
SN00292510	B	0.988
SN00292786	B	0.988
SN00296174	B	0.988
SN00298155	B	0.988
SN00298666	B	0.988
SN00301505	B	0.988
SN00306684	B	0.988
SN00317215	B	0.988
SN00318591	B	0.988
SN00320102	B	0.988
SN00324149	B	0.988
SN00328460	B	0.988
SN00331810	B	0.988
SN00332211	B	0.988
SN00338568	B	0.988
SN00339702	B	0.988
SN00343398	B	0.988
SN00348822	B	0.988
SN00354447	B	0.988
SN00367961	B	0.988
SN00371422	B	0.988
SN00380304	B	0.988
SN00386516	B	0.988
SN00391067	B	0.988
SN00394137	B	0.988
SN00403529	B	0.988
SN00428388	B	0.988
SN00429025	B	0.988
SN00429180	B	0.988
SN00500139	B	0.988
SN00000074	B	0.986
SN00000083	B	0.986
SN00000358	B	0.986
SN00000588	B	0.986
SN00000610	B	0.986
SN00003347	B	0.986
SN00005728	B	0.986
SN00011115	B	0.986
SN00011204	B	0.986
SN00021093	B	0.986
SN00044465	B	0.986
SN00045130	B	0.986
SN00075225	B	0.986
SN00077034	B	0.986
SN00102024	B	0.986
SN00117732	B	0.986
SN00119779	B	0.986
SN00119981	B	0.986
SN00155826	B	0.986
SN00156154	B	0.986
SN00156583	B	0.986
SN00156597	B	0.986
SN00156648	B	0.986
SN00156804	B	0.986
SN00156916	B	0.986
SN00157906	B	0.986
SN00159158	B	0.986
SN00160097	B	0.986
SN00169032	B	0.986
SN00214246	B	0.986
SN00214343	B	0.986
SN00215517	B	0.986
SN00215790	B	0.986
SN00216497	B	0.986
SN00216501	B	0.986
SN00216506	B	0.986
SN00216526	B	0.986
SN00216530	B	0.986
SN00220125	B	0.986
SN00220139	B	0.986
SN00220468	B	0.986
SN00231854	B	0.986
SN00234269	B	0.986
SN00234589	B	0.986
SN00235585	B	0.986
SN00241240	B	0.986
SN00255068	B	0.986
SN00258403	B	0.986
SN00260838	B	0.986
SN00262267	B	0.986
SN00272443	B	0.986
SN00276600	B	0.986
SN00279162	B	0.986
SN00284915	B	0.986
SN00290006	B	0.986
SN00294493	B	0.986
SN00294848	B	0.986
SN00296817	B	0.986
SN00297097	B	0.986
SN00304696	B	0.986
SN00305447	B	0.986
SN00315138	B	0.986
SN00329710	B	0.986
SN00335466	B	0.986
SN00340946	B	0.986
SN00343166	B	0.986
SN00346262	B	0.986
SN00352671	B	0.986
SN00353084	B	0.986
SN00357476	B	0.986
SN00361445	B	0.986
SN00362728	B	0.986
SN00364635	B	0.986
SN00367181	B	0.986
SN00379700	B	0.986
SN00379778	B	0.986
SN00387463	B	0.986
SN00391028	B	0.986
SN00391287	B	0.986
SN00391502	B	0.986
SN00400672	B	0.986
SN00400701	B	0.986
SN00404845	B	0.986
SN00429163	B	0.986
SN00500155	B	0.986
SN00000077	B	0.984
SN00000537	B	0.984
SN00000541	B	0.984
SN00000608	B	0.984
SN00002136	B	0.984
SN00002137	B	0.984
SN00006953	B	0.984
SN00013903	B	0.984
SN00024269	B	0.984
SN00050520	B	0.984
SN00099113	B	0.984
SN00106309	B	0.984
SN00117189	B	0.984
SN00117832	B	0.984
SN00119020	B	0.984
SN00119659	B	0.984
SN00119882	B	0.984
SN00129616	B	0.984
SN00129617	B	0.984
SN00142967	B	0.984
SN00142968	B	0.984
SN00155903	B	0.984
SN00156088	B	0.984
SN00156272	B	0.984
SN00156291	B	0.984
SN00156333	B	0.984
SN00156436	B	0.984
SN00156569	B	0.984
SN00214288	B	0.984
SN00228546	B	0.984
SN00230676	B	0.984
SN00232977	B	0.984
SN00239245	B	0.984
SN00241439	B	0.984
SN00242428	B	0.984
SN00242638	B	0.984
SN00247053	B	0.984
SN00270485	B	0.984
SN00274269	B	0.984
SN00291084	B	0.984
SN00295004	B	0.984
SN00298408	B	0.984
SN00301049	B	0.984
SN00304715	B	0.984
SN00310133	B	0.984
SN00315719	B	0.984
SN00329360	B	0.984
SN00330186	B	0.984
SN00330556	B	0.984
SN00335245	B	0.984
SN00341349	B	0.984
SN00342685	B	0.984
SN00352169	B	0.984
SN00370024	B	0.984
SN00370345	B	0.984
SN00374114	B	0.984
SN00383789	B	0.984
SN00395891	B	0.984
SN00428279	B	0.984
SN00431680	B	0.984
SN00500267	B	0.984
SN00000051	B	0.982
SN00000241	B	0.982
SN00000560	B	0.982
SN00001081	B	0.982
SN00001161	B	0.982
SN00001423	B	0.982
SN00001602	B	0.982
SN00002184	B	0.982
SN00003144	B	0.982
SN00006046	B	0.982
SN00013639	B	0.982
SN00045163	B	0.982
SN00045328	B	0.982
SN00046943	B	0.982
SN00050516	B	0.982
SN00059181	B	0.982
SN00059182	B	0.982
SN00117504	B	0.982
SN00118597	B	0.982
SN00119177	B	0.982
SN00119767	B	0.982
SN00120345	B	0.982
SN00120689	B	0.982
SN00120806	B	0.982
SN00125351	B	0.982
SN00130887	B	0.982
SN00133865	B	0.982
SN00133866	B	0.982
SN00135213	B	0.982
SN00137120	B	0.982
SN00141448	B	0.982
SN00150441	B	0.982
SN00156078	B	0.982
SN00156142	B	0.982
SN00156256	B	0.982
SN00156273	B	0.982
SN00156369	B	0.982
SN00156447	B	0.982
SN00156540	B	0.982
SN00156561	B	0.982
SN00156579	B	0.982
SN00156607	B	0.982
SN00156608	B	0.982
SN00156611	B	0.982
SN00156642	B	0.982
SN00157092	B	0.982
SN00157444	B	0.982
SN00157606	B	0.982
SN00157805	B	0.982
SN00157856	B	0.982
SN00158071	B	0.982
SN00158892	B	0.982
SN00159279	B	0.982
SN00160282	B	0.982
SN00161992	B	0.982
SN00162856	B	0.982
SN00168066	B	0.982
SN00213023	B	0.982
SN00213064	B	0.982
SN00214066	B	0.982
SN00224796	B	0.982
SN00226015	B	0.982
SN00226411	B	0.982
SN00227665	B	0.982
SN00231659	B	0.982
SN00236340	B	0.982
SN00239878	B	0.982
SN00241142	B	0.982
SN00243709	B	0.982
SN00243915	B	0.982
SN00246478	B	0.982
SN00248527	B	0.982
SN00249745	B	0.982
SN00252071	B	0.982
SN00253217	B	0.982
SN00255619	B	0.982
SN00259738	B	0.982
SN00263450	B	0.982
SN00268173	B	0.982
SN00270671	B	0.982
SN00275215	B	0.982
SN00275286	B	0.982
SN00279505	B	0.982
SN00287988	B	0.982
SN00288918	B	0.982
SN00291684	B	0.982
SN00293275	B	0.982
SN00301081	B	0.982
SN00301754	B	0.982
SN00308172	B	0.982
SN00308259	B	0.982
SN00310602	B	0.982
SN00312583	B	0.982
SN00315395	B	0.982
SN00318236	B	0.982
SN00319076	B	0.982
SN00320390	B	0.982
SN00320861	B	0.982
SN00322734	B	0.982
SN00334211	B	0.982
SN00345569	B	0.982
SN00346452	B	0.982
SN00350295	B	0.982
SN00351527	B	0.982
SN00353242	B	0.982
SN00356953	B	0.982
SN00359216	B	0.982
SN00362583	B	0.982
SN00365099	B	0.982
SN00372018	B	0.982
SN00377203	B	0.982
SN00377661	B	0.982
SN00378541	B	0.982
SN00380379	B	0.982
SN00387261	B	0.982
SN00387949	B	0.982
SN00388587	B	0.982
SN00389626	B	0.982
SN00389743	B	0.982
SN00389789	B	0.982
SN00392472	B	0.982
SN00395293	B	0.982
SN00399978	B	0.982
SN00401934	B	0.982
SN00428390	B	0.982
SN00428457	B	0.982
SN00431639	B	0.982
SN00000373	B	0.98
SN00000498	B	0.98
SN00000954	B	0.98
SN00001506	B	0.98
SN00002829	B	0.98
SN00011054	B	0.98
SN00013910	B	0.98
SN00085851	B	0.98
SN00095390	B	0.98
SN00117335	B	0.98
SN00117559	B	0.98
SN00117560	B	0.98
SN00119517	B	0.98
SN00120068	B	0.98
SN00120069	B	0.98
SN00124164	B	0.98
SN00124165	B	0.98
SN00127880	B	0.98
SN00129518	B	0.98
SN00129519	B	0.98
SN00129520	B	0.98
SN00129521	B	0.98
SN00130198	B	0.98
SN00141721	B	0.98
SN00155818	B	0.98
SN00155831	B	0.98
SN00155895	B	0.98
SN00158863	B	0.98
SN00214348	B	0.98
SN00214501	B	0.98
SN00215518	B	0.98
SN00225717	B	0.98
SN00230170	B	0.98
SN00235786	B	0.98
SN00276178	B	0.98
SN00280628	B	0.98
SN00284731	B	0.98
SN00285833	B	0.98
SN00287253	B	0.98
SN00292719	B	0.98
SN00296784	B	0.98
SN00302809	B	0.98
SN00303951	B	0.98
SN00306595	B	0.98
SN00307429	B	0.98
SN00309424	B	0.98
SN00311180	B	0.98
SN00328449	B	0.98
SN00328688	B	0.98
SN00340509	B	0.98
SN00341946	B	0.98
SN00345991	B	0.98
SN00363430	B	0.98
SN00363835	B	0.98
SN00365092	B	0.98
SN00369701	B	0.98
SN00374434	B	0.98
SN00381406	B	0.98
SN00393685	B	0.98
SN00394919	B	0.98
SN00399354	B	0.98
SN00000296	B	0.978
SN00000351	B	0.978
SN00000711	B	0.978
SN00000988	B	0.978
SN00000989	B	0.978
SN00000990	B	0.978
SN00001007	B	0.978
SN00001391	B	0.978
SN00002132	B	0.978
SN00002515	B	0.978
SN00006704	B	0.978
SN00009651	B	0.978
SN00011483	B	0.978
SN00013916	B	0.978
SN00047663	B	0.978
SN00051968	B	0.978
SN00092901	B	0.978
SN00099016	B	0.978
SN00100946	B	0.978
SN00117909	B	0.978
SN00117960	B	0.978
SN00118158	B	0.978
SN00118383	B	0.978
SN00119016	B	0.978
SN00119493	B	0.978
SN00119604	B	0.978
SN00121178	B	0.978
SN00121561	B	0.978
SN00124189	B	0.978
SN00127725	B	0.978
SN00131512	B	0.978
SN00132435	B	0.978
SN00132553	B	0.978
SN00133083	B	0.978
SN00133753	B	0.978
SN00135822	B	0.978
SN00135899	B	0.978
SN00136844	B	0.978
SN00155868	B	0.978
SN00156030	B	0.978
SN00156106	B	0.978
SN00156111	B	0.978
SN00156386	B	0.978
SN00156609	B	0.978
SN00157353	B	0.978
SN00157739	B	0.978
SN00158682	B	0.978
SN00159936	B	0.978
SN00161710	B	0.978
SN00164548	B	0.978
SN00167893	B	0.978
SN00213008	B	0.978
SN00214892	B	0.978
SN00215519	B	0.978
SN00215940	B	0.978
SN00226468	B	0.978
SN00231759	B	0.978
SN00237730	B	0.978
SN00237926	B	0.978
SN00246458	B	0.978
SN00249229	B	0.978
SN00259420	B	0.978
SN00265188	B	0.978
SN00277292	B	0.978
SN00279239	B	0.978
SN00292703	B	0.978
SN00299070	B	0.978
SN00302411	B	0.978
SN00302674	B	0.978
SN00304083	B	0.978
SN00309962	B	0.978
SN00312285	B	0.978
SN00313077	B	0.978
SN00314743	B	0.978
SN00315844	B	0.978
SN00318791	B	0.978
SN00318900	B	0.978
SN00320761	B	0.978
SN00327066	B	0.978
SN00335969	B	0.978
SN00336051	B	0.978
SN00339599	B	0.978
SN00345980	B	0.978
SN00351170	B	0.978
SN00355014	B	0.978
SN00362158	B	0.978
SN00368946	B	0.978
SN00372420	B	0.978
SN00376631	B	0.978
SN00388330	B	0.978
SN00391578	B	0.978
SN00393061	B	0.978
SN00394910	B	0.978
SN00399516	B	0.978
SN00427848	B	0.978
SN00428775	B	0.978
SN00431679	B	0.978
SN00500265	B	0.978
SN00000189	B	0.976
SN00000298	B	0.976
SN00000354	B	0.976
SN00000490	B	0.976
SN00000625	B	0.976
SN00000894	B	0.976
SN00001422	B	0.976
SN00003146	B	0.976
SN00006875	B	0.976
SN00011252	B	0.976
SN00011253	B	0.976
SN00011254	B	0.976
SN00011255	B	0.976
SN00013640	B	0.976
SN00013693	B	0.976
SN00043106	B	0.976
SN00045201	B	0.976
SN00047739	B	0.976
SN00075234	B	0.976
SN00097612	B	0.976
SN00117636	B	0.976
SN00119126	B	0.976
SN00125704	B	0.976
SN00127889	B	0.976
SN00128626	B	0.976
SN00132291	B	0.976
SN00135211	B	0.976
SN00137162	B	0.976
SN00141718	B	0.976
SN00143826	B	0.976
SN00155750	B	0.976
SN00155898	B	0.976
SN00156322	B	0.976
SN00156431	B	0.976
SN00156640	B	0.976
SN00157445	B	0.976
SN00157546	B	0.976
SN00157598	B	0.976
SN00158619	B	0.976
SN00158691	B	0.976
SN00159119	B	0.976
SN00159211	B	0.976
SN00161557	B	0.976
SN00162641	B	0.976
SN00168067	B	0.976
SN00172002	B	0.976
SN00214328	B	0.976
SN00214436	B	0.976
SN00227882	B	0.976
SN00228928	B	0.976
SN00232330	B	0.976
SN00235939	B	0.976
SN00236414	B	0.976
SN00239648	B	0.976
SN00243273	B	0.976
SN00249493	B	0.976
SN00251649	B	0.976
SN00263847	B	0.976
SN00263884	B	0.976
SN00263940	B	0.976
SN00265508	B	0.976
SN00267835	B	0.976
SN00269189	B	0.976
SN00269723	B	0.976
SN00270115	B	0.976
SN00272415	B	0.976
SN00273557	B	0.976
SN00276715	B	0.976
SN00280237	B	0.976
SN00285802	B	0.976
SN00287397	B	0.976
SN00289730	B	0.976
SN00290420	B	0.976
SN00292105	B	0.976
SN00292749	B	0.976
SN00293556	B	0.976
SN00294251	B	0.976
SN00294665	B	0.976
SN00297599	B	0.976
SN00299408	B	0.976
SN00300648	B	0.976
SN00302383	B	0.976
SN00306478	B	0.976
SN00309003	B	0.976
SN00309988	B	0.976
SN00311204	B	0.976
SN00312270	B	0.976
SN00313759	B	0.976
SN00313820	B	0.976
SN00313826	B	0.976
SN00317779	B	0.976
SN00317858	B	0.976
SN00318466	B	0.976
SN00321077	B	0.976
SN00321822	B	0.976
SN00321951	B	0.976
SN00324035	B	0.976
SN00324797	B	0.976
SN00328491	B	0.976
SN00329841	B	0.976
SN00332356	B	0.976
SN00335133	B	0.976
SN00337065	B	0.976
SN00339059	B	0.976
SN00342952	B	0.976
SN00343931	B	0.976
SN00348000	B	0.976
SN00350236	B	0.976
SN00350732	B	0.976
SN00353788	B	0.976
SN00354477	B	0.976
SN00361660	B	0.976
SN00363626	B	0.976
SN00364268	B	0.976
SN00365953	B	0.976
SN00366342	B	0.976
SN00368915	B	0.976
SN00371028	B	0.976
SN00375704	B	0.976
SN00376655	B	0.976
SN00378170	B	0.976
SN00380482	B	0.976
SN00380933	B	0.976
SN00382476	B	0.976
SN00383189	B	0.976
SN00383381	B	0.976
SN00386165	B	0.976
SN00386727	B	0.976
SN00387155	B	0.976
SN00390921	B	0.976
SN00392565	B	0.976
SN00395238	B	0.976
SN00396818	B	0.976
SN00397251	B	0.976
SN00398517	B	0.976
SN00399199	B	0.976
SN00400676	B	0.976
SN00402380	B	0.976
SN00404742	B	0.976
SN00000046	B	0.974
SN00000333	B	0.974
SN00001092	B	0.974
SN00001334	B	0.974
SN00001555	B	0.974
SN00001915	B	0.974
SN00002551	B	0.974
SN00002598	B	0.974
SN00002642	B	0.974
SN00009648	B	0.974
SN00011186	B	0.974
SN00011497	B	0.974
SN00011498	B	0.974
SN00014203	B	0.974
SN00024338	B	0.974
SN00044593	B	0.974
SN00046122	B	0.974
SN00047590	B	0.974
SN00051749	B	0.974
SN00057560	B	0.974
SN00057578	B	0.974
SN00063783	B	0.974
SN00068607	B	0.974
SN00085793	B	0.974
SN00117066	B	0.974
SN00118336	B	0.974
SN00118581	B	0.974
SN00119545	B	0.974
SN00119634	B	0.974
SN00119875	B	0.974
SN00120155	B	0.974
SN00120211	B	0.974
SN00120356	B	0.974
SN00120636	B	0.974
SN00123137	B	0.974
SN00124451	B	0.974
SN00124452	B	0.974
SN00124453	B	0.974
SN00124454	B	0.974
SN00124784	B	0.974
SN00125858	B	0.974
SN00129914	B	0.974
SN00131327	B	0.974
SN00132293	B	0.974
SN00132969	B	0.974
SN00132970	B	0.974
SN00133981	B	0.974
SN00141407	B	0.974
SN00141720	B	0.974
SN00155273	B	0.974
SN00155805	B	0.974
SN00156379	B	0.974
SN00156480	B	0.974
SN00156599	B	0.974
SN00156705	B	0.974
SN00156754	B	0.974
SN00157314	B	0.974
SN00157855	B	0.974
SN00165545	B	0.974
SN00214725	B	0.974
SN00225793	B	0.974
SN00227231	B	0.974
SN00228770	B	0.974
SN00230098	B	0.974
SN00231538	B	0.974
SN00237287	B	0.974
SN00238302	B	0.974
SN00241396	B	0.974
SN00245906	B	0.974
SN00246135	B	0.974
SN00247027	B	0.974
SN00248580	B	0.974
SN00250546	B	0.974
SN00250672	B	0.974
SN00251603	B	0.974
SN00254164	B	0.974
SN00256810	B	0.974
SN00260190	B	0.974
SN00260974	B	0.974
SN00262152	B	0.974
SN00263547	B	0.974
SN00268501	B	0.974
SN00269007	B	0.974
SN00273559	B	0.974
SN00274443	B	0.974
SN00276433	B	0.974
SN00280227	B	0.974
SN00283366	B	0.974
SN00284874	B	0.974
SN00293179	B	0.974
SN00294399	B	0.974
SN00295527	B	0.974
SN00296881	B	0.974
SN00297950	B	0.974
SN00300958	B	0.974
SN00302922	B	0.974
SN00305619	B	0.974
SN00313172	B	0.974
SN00314512	B	0.974
SN00319064	B	0.974
SN00322702	B	0.974
SN00323883	B	0.974
SN00325041	B	0.974
SN00325481	B	0.974
SN00333432	B	0.974
SN00334241	B	0.974
SN00339412	B	0.974
SN00339953	B	0.974
SN00340145	B	0.974
SN00343213	B	0.974
SN00343631	B	0.974
SN00345531	B	0.974
SN00346139	B	0.974
SN00350034	B	0.974
SN00353394	B	0.974
SN00355174	B	0.974
SN00356695	B	0.974
SN00357821	B	0.974
SN00358191	B	0.974
SN00358834	B	0.974
SN00361705	B	0.974
SN00367568	B	0.974
SN00370965	B	0.974
SN00378426	B	0.974
SN00382507	B	0.974
SN00383305	B	0.974
SN00386405	B	0.974
SN00389503	B	0.974
SN00394380	B	0.974
SN00403655	B	0.974
SN00403904	B	0.974
SN00404788	B	0.974
SN00427770	B	0.974
SN00500141	B	0.974
SN00000311	B	0.972
SN00000329	B	0.972
SN00000350	B	0.972
SN00000563	B	0.972
SN00000906	B	0.972
SN00001827	B	0.972
SN00002010	B	0.972
SN00002030	B	0.972
SN00002326	B	0.972
SN00002533	B	0.972
SN00005791	B	0.972
SN00013624	B	0.972
SN00013688	B	0.972
SN00024336	B	0.972
SN00036108	B	0.972
SN00036158	B	0.972
SN00039567	B	0.972
SN00039863	B	0.972
SN00042940	B	0.972
SN00043622	B	0.972
SN00044773	B	0.972
SN00047251	B	0.972
SN00050945	B	0.972
SN00064742	B	0.972
SN00076883	B	0.972
SN00116754	B	0.972
SN00117236	B	0.972
SN00117868	B	0.972
SN00118499	B	0.972
SN00118662	B	0.972
SN00118984	B	0.972
SN00118985	B	0.972
SN00119369	B	0.972
SN00119878	B	0.972
SN00120510	B	0.972
SN00123728	B	0.972
SN00124005	B	0.972
SN00124006	B	0.972
SN00125691	B	0.972
SN00125857	B	0.972
SN00127883	B	0.972
SN00129469	B	0.972
SN00132983	B	0.972
SN00133021	B	0.972
SN00133022	B	0.972
SN00133023	B	0.972
SN00135969	B	0.972
SN00136298	B	0.972
SN00136304	B	0.972
SN00146516	B	0.972
SN00155227	B	0.972
SN00155902	B	0.972
SN00156438	B	0.972
SN00156492	B	0.972
SN00156733	B	0.972
SN00158910	B	0.972
SN00162089	B	0.972
SN00162515	B	0.972
SN00162654	B	0.972
SN00162662	B	0.972
SN00163122	B	0.972
SN00167464	B	0.972
SN00167504	B	0.972
SN00168078	B	0.972
SN00214173	B	0.972
SN00224090	B	0.972
SN00224955	B	0.972
SN00227407	B	0.972
SN00229820	B	0.972
SN00230875	B	0.972
SN00231189	B	0.972
SN00236245	B	0.972
SN00236292	B	0.972
SN00241354	B	0.972
SN00245238	B	0.972
SN00250457	B	0.972
SN00258758	B	0.972
SN00261012	B	0.972
SN00263512	B	0.972
SN00267440	B	0.972
SN00268036	B	0.972
SN00269422	B	0.972
SN00270766	B	0.972
SN00275903	B	0.972
SN00280724	B	0.972
SN00282382	B	0.972
SN00288778	B	0.972
SN00289406	B	0.972
SN00292673	B	0.972
SN00303404	B	0.972
SN00306060	B	0.972
SN00308833	B	0.972
SN00311416	B	0.972
SN00316278	B	0.972
SN00324907	B	0.972
SN00327183	B	0.972
SN00333884	B	0.972
SN00342735	B	0.972
SN00347712	B	0.972
SN00348286	B	0.972
SN00352896	B	0.972
SN00353957	B	0.972
SN00354483	B	0.972
SN00355219	B	0.972
SN00360860	B	0.972
SN00362488	B	0.972
SN00368489	B	0.972
SN00371477	B	0.972
SN00371922	B	0.972
SN00377560	B	0.972
SN00383094	B	0.972
SN00383226	B	0.972
SN00385924	B	0.972
SN00390900	B	0.972
SN00397188	B	0.972
SN00398152	B	0.972
SN00399568	B	0.972
SN00427821	B	0.972
SN00000017	B	0.97
SN00000192	B	0.97
SN00000365	B	0.97
SN00000562	B	0.97
SN00000742	B	0.97
SN00001043	B	0.97
SN00001044	B	0.97
SN00001093	B	0.97
SN00001105	B	0.97
SN00001294	B	0.97
SN00001348	B	0.97
SN00002349	B	0.97
SN00003057	B	0.97
SN00003059	B	0.97
SN00006004	B	0.97
SN00011049	B	0.97
SN00011558	B	0.97
SN00013641	B	0.97
SN00013805	B	0.97
SN00013886	B	0.97
SN00014195	B	0.97
SN00016218	B	0.97
SN00020931	B	0.97
SN00020932	B	0.97
SN00036483	B	0.97
SN00042854	B	0.97
SN00044931	B	0.97
SN00044932	B	0.97
SN00045605	B	0.97
SN00046774	B	0.97
SN00047065	B	0.97
SN00047066	B	0.97
SN00050646	B	0.97
SN00050767	B	0.97
SN00051917	B	0.97
SN00051918	B	0.97
SN00063907	B	0.97
SN00064745	B	0.97
SN00064748	B	0.97
SN00075226	B	0.97
SN00076990	B	0.97
SN00105399	B	0.97
SN00106317	B	0.97
SN00112660	B	0.97
SN00116040	B	0.97
SN00117477	B	0.97
SN00117739	B	0.97
SN00118288	B	0.97
SN00119525	B	0.97
SN00119785	B	0.97
SN00119884	B	0.97
SN00120208	B	0.97
SN00120369	B	0.97
SN00120443	B	0.97
SN00120819	B	0.97
SN00120862	B	0.97
SN00123007	B	0.97
SN00125369	B	0.97
SN00126021	B	0.97
SN00127830	B	0.97
SN00127831	B	0.97
SN00130663	B	0.97
SN00134667	B	0.97
SN00134668	B	0.97
SN00138383	B	0.97
SN00141244	B	0.97
SN00141245	B	0.97
SN00155862	B	0.97
SN00156077	B	0.97
SN00156112	B	0.97
SN00156123	B	0.97
SN00156235	B	0.97
SN00156285	B	0.97
SN00156383	B	0.97
SN00156399	B	0.97
SN00156412	B	0.97
SN00156498	B	0.97
SN00156573	B	0.97
SN00156643	B	0.97
SN00156644	B	0.97
SN00156721	B	0.97
SN00157508	B	0.97
SN00157808	B	0.97
SN00157821	B	0.97
SN00157911	B	0.97
SN00157917	B	0.97
SN00157937	B	0.97
SN00158024	B	0.97
SN00158615	B	0.97
SN00159132	B	0.97
SN00159487	B	0.97
SN00161624	B	0.97
SN00162035	B	0.97
SN00162862	B	0.97
SN00168068	B	0.97
SN00168069	B	0.97
SN00168076	B	0.97
SN00168077	B	0.97
SN00224166	B	0.97
SN00226901	B	0.97
SN00227402	B	0.97
SN00228519	B	0.97
SN00228532	B	0.97
SN00229328	B	0.97
SN00231983	B	0.97
SN00232316	B	0.97
SN00236827	B	0.97
SN00236974	B	0.97
SN00245458	B	0.97
SN00246020	B	0.97
SN00246494	B	0.97
SN00247122	B	0.97
SN00249166	B	0.97
SN00252554	B	0.97
SN00252663	B	0.97
SN00254336	B	0.97
SN00256036	B	0.97
SN00256884	B	0.97
SN00260450	B	0.97
SN00263682	B	0.97
SN00263998	B	0.97
SN00264536	B	0.97
SN00266270	B	0.97
SN00267141	B	0.97
SN00268071	B	0.97
SN00271500	B	0.97
SN00276026	B	0.97
SN00276897	B	0.97
SN00276933	B	0.97
SN00277567	B	0.97
SN00280333	B	0.97
SN00283386	B	0.97
SN00284902	B	0.97
SN00286989	B	0.97
SN00288165	B	0.97
SN00289011	B	0.97
SN00292585	B	0.97
SN00293941	B	0.97
SN00296131	B	0.97
SN00302396	B	0.97
SN00304471	B	0.97
SN00305386	B	0.97
SN00306044	B	0.97
SN00306787	B	0.97
SN00311284	B	0.97
SN00313317	B	0.97
SN00314274	B	0.97
SN00314502	B	0.97
SN00316349	B	0.97
SN00318446	B	0.97
SN00320111	B	0.97
SN00322119	B	0.97
SN00323337	B	0.97
SN00323444	B	0.97
SN00328686	B	0.97
SN00330762	B	0.97
SN00332149	B	0.97
SN00334072	B	0.97
SN00339947	B	0.97
SN00340103	B	0.97
SN00342348	B	0.97
SN00343405	B	0.97
SN00344848	B	0.97
SN00346695	B	0.97
SN00347929	B	0.97
SN00348296	B	0.97
SN00349737	B	0.97
SN00352214	B	0.97
SN00352462	B	0.97
SN00355368	B	0.97
SN00355401	B	0.97
SN00356411	B	0.97
SN00357262	B	0.97
SN00358410	B	0.97
SN00359982	B	0.97
SN00360032	B	0.97
SN00362360	B	0.97
SN00363567	B	0.97
SN00364908	B	0.97
SN00365288	B	0.97
SN00370226	B	0.97
SN00371447	B	0.97
SN00375625	B	0.97
SN00376016	B	0.97
SN00378853	B	0.97
SN00380129	B	0.97
SN00383054	B	0.97
SN00385894	B	0.97
SN00394985	B	0.97
SN00397791	B	0.97
SN00398190	B	0.97
SN00399366	B	0.97
SN00399977	B	0.97
SN00400726	B	0.97
SN00400944	B	0.97
SN00403313	B	0.97
SN00000011	B	0.968
SN00000164	B	0.968
SN00000375	B	0.968
SN00000552	B	0.968
SN00000595	B	0.968
SN00001449	B	0.968
SN00001458	B	0.968
SN00001459	B	0.968
SN00001460	B	0.968
SN00001461	B	0.968
SN00001778	B	0.968
SN00001779	B	0.968
SN00002002	B	0.968
SN00002496	B	0.968
SN00002554	B	0.968
SN00002701	B	0.968
SN00002971	B	0.968
SN00003058	B	0.968
SN00003649	B	0.968
SN00003650	B	0.968
SN00003651	B	0.968
SN00003668	B	0.968
SN00006237	B	0.968
SN00006238	B	0.968
SN00006239	B	0.968
SN00007000	B	0.968
SN00014148	B	0.968
SN00017860	B	0.968
SN00024340	B	0.968
SN00035117	B	0.968
SN00035118	B	0.968
SN00036076	B	0.968
SN00036077	B	0.968
SN00042295	B	0.968
SN00043446	B	0.968
SN00043567	B	0.968
SN00045117	B	0.968
SN00047633	B	0.968
SN00047796	B	0.968
SN00050788	B	0.968
SN00051748	B	0.968
SN00064379	B	0.968
SN00074771	B	0.968
SN00079234	B	0.968
SN00098100	B	0.968
SN00102913	B	0.968
SN00102937	B	0.968
SN00102938	B	0.968
SN00116887	B	0.968
SN00117142	B	0.968
SN00117587	B	0.968
SN00118175	B	0.968
SN00118651	B	0.968
SN00119158	B	0.968
SN00119379	B	0.968
SN00119577	B	0.968
SN00119766	B	0.968
SN00119830	B	0.968
SN00119920	B	0.968
SN00119963	B	0.968
SN00121306	B	0.968
SN00124603	B	0.968
SN00124604	B	0.968
SN00125700	B	0.968
SN00126387	B	0.968
SN00132171	B	0.968
SN00134342	B	0.968
SN00135244	B	0.968
SN00135245	B	0.968
SN00136241	B	0.968
SN00136308	B	0.968
SN00136863	B	0.968
SN00137733	B	0.968
SN00140642	B	0.968
SN00141249	B	0.968
SN00141250	B	0.968
SN00141408	B	0.968
SN00141434	B	0.968
SN00141435	B	0.968
SN00142977	B	0.968
SN00142978	B	0.968
SN00155381	B	0.968
SN00155864	B	0.968
SN00155874	B	0.968
SN00155946	B	0.968
SN00156150	B	0.968
SN00156255	B	0.968
SN00156282	B	0.968
SN00156711	B	0.968
SN00156787	B	0.968
SN00157144	B	0.968
SN00157304	B	0.968
SN00157357	B	0.968
SN00157431	B	0.968
SN00157655	B	0.968
SN00158558	B	0.968
SN00158918	B	0.968
SN00159094	B	0.968
SN00159159	B	0.968
SN00159205	B	0.968
SN00214443	B	0.968
SN00214616	B	0.968
SN00220534	B	0.968
SN00225850	B	0.968
SN00227676	B	0.968
SN00228150	B	0.968
SN00228688	B	0.968
SN00229624	B	0.968
SN00235315	B	0.968
SN00236884	B	0.968
SN00238948	B	0.968
SN00240072	B	0.968
SN00241346	B	0.968
SN00244313	B	0.968
SN00245923	B	0.968
SN00246574	B	0.968
SN00246864	B	0.968
SN00247050	B	0.968
SN00251540	B	0.968
SN00251924	B	0.968
SN00254445	B	0.968
SN00257840	B	0.968
SN00261534	B	0.968
SN00264309	B	0.968
SN00266350	B	0.968
SN00268718	B	0.968
SN00271496	B	0.968
SN00273029	B	0.968
SN00274674	B	0.968
SN00277938	B	0.968
SN00278357	B	0.968
SN00281034	B	0.968
SN00301521	B	0.968
SN00302176	B	0.968
SN00304238	B	0.968
SN00307994	B	0.968
SN00308188	B	0.968
SN00311585	B	0.968
SN00312406	B	0.968
SN00315403	B	0.968
SN00316006	B	0.968
SN00322275	B	0.968
SN00325948	B	0.968
SN00326491	B	0.968
SN00329127	B	0.968
SN00331154	B	0.968
SN00332107	B	0.968
SN00335678	B	0.968
SN00336627	B	0.968
SN00340560	B	0.968
SN00342950	B	0.968
SN00348544	B	0.968
SN00348924	B	0.968
SN00349663	B	0.968
SN00352368	B	0.968
SN00352875	B	0.968
SN00355136	B	0.968
SN00355297	B	0.968
SN00356753	B	0.968
SN00358954	B	0.968
SN00359152	B	0.968
SN00359207	B	0.968
SN00360311	B	0.968
SN00360505	B	0.968
SN00365784	B	0.968
SN00366522	B	0.968
SN00367037	B	0.968
SN00367584	B	0.968
SN00368113	B	0.968
SN00369941	B	0.968
SN00371221	B	0.968
SN00372881	B	0.968
SN00379062	B	0.968
SN00379801	B	0.968
SN00380354	B	0.968
SN00386163	B	0.968
SN00386497	B	0.968
SN00386953	B	0.968
SN00386990	B	0.968
SN00389608	B	0.968
SN00390658	B	0.968
SN00392094	B	0.968
SN00392225	B	0.968
SN00392930	B	0.968
SN00394442	B	0.968
SN00395230	B	0.968
SN00395351	B	0.968
SN00395659	B	0.968
SN00401331	B	0.968
SN00427857	B	0.968
SN00428881	B	0.968
SN00428896	B	0.968
SN00429258	B	0.968
SN00429614	B	0.968
SN00430113	B	0.968
SN00430201	B	0.968
SN00430284	B	0.968
SN00431670	B	0.968
SN00000359	B	0.966
SN00000907	B	0.966
SN00000931	B	0.966
SN00000976	B	0.966
SN00001896	B	0.966
SN00001899	B	0.966
SN00002031	B	0.966
SN00002113	B	0.966
SN00002259	B	0.966
SN00006813	B	0.966
SN00006814	B	0.966
SN00009593	B	0.966
SN00013627	B	0.966
SN00013786	B	0.966
SN00019810	B	0.966
SN00020485	B	0.966
SN00020486	B	0.966
SN00024263	B	0.966
SN00029804	B	0.966
SN00029805	B	0.966
SN00029845	B	0.966
SN00037057	B	0.966
SN00040237	B	0.966
SN00042727	B	0.966
SN00043087	B	0.966
SN00047914	B	0.966
SN00047915	B	0.966
SN00047916	B	0.966
SN00047917	B	0.966
SN00050522	B	0.966
SN00050653	B	0.966
SN00051445	B	0.966
SN00051702	B	0.966
SN00051746	B	0.966
SN00064356	B	0.966
SN00072438	B	0.966
SN00072439	B	0.966
SN00072440	B	0.966
SN00072441	B	0.966
SN00075308	B	0.966
SN00075738	B	0.966
SN00076104	B	0.966
SN00098181	B	0.966
SN00106400	B	0.966
SN00118141	B	0.966
SN00118142	B	0.966
SN00118273	B	0.966
SN00118278	B	0.966
SN00118511	B	0.966
SN00118512	B	0.966
SN00119023	B	0.966
SN00119122	B	0.966
SN00119614	B	0.966
SN00119793	B	0.966
SN00120115	B	0.966
SN00120214	B	0.966
SN00121682	B	0.966
SN00124661	B	0.966
SN00124662	B	0.966
SN00124782	B	0.966
SN00125852	B	0.966
SN00129017	B	0.966
SN00129018	B	0.966
SN00130952	B	0.966
SN00131017	B	0.966
SN00131623	B	0.966
SN00131624	B	0.966
SN00131681	B	0.966
SN00131685	B	0.966
SN00131945	B	0.966
SN00132522	B	0.966
SN00132676	B	0.966
SN00132679	B	0.966
SN00134308	B	0.966
SN00135977	B	0.966
SN00138075	B	0.966
SN00138079	B	0.966
SN00138080	B	0.966
SN00141240	B	0.966
SN00141241	B	0.966
SN00141242	B	0.966
SN00141243	B	0.966
SN00143362	B	0.966
SN00155225	B	0.966
SN00155762	B	0.966
SN00155812	B	0.966
SN00155820	B	0.966
SN00155988	B	0.966
SN00156208	B	0.966
SN00156211	B	0.966
SN00156229	B	0.966
SN00156336	B	0.966
SN00156413	B	0.966
SN00156574	B	0.966
SN00156796	B	0.966
SN00157105	B	0.966
SN00157293	B	0.966
SN00157443	B	0.966
SN00157460	B	0.966
SN00157859	B	0.966
SN00161388	B	0.966
SN00161602	B	0.966
SN00163810	B	0.966
SN00213255	B	0.966
SN00213354	B	0.966
SN00213940	B	0.966
SN00214544	B	0.966
SN00214637	B	0.966
SN00225599	B	0.966
SN00226386	B	0.966
SN00227334	B	0.966
SN00230545	B	0.966
SN00230819	B	0.966
SN00231573	B	0.966
SN00242111	B	0.966
SN00249181	B	0.966
SN00251491	B	0.966
SN00254095	B	0.966
SN00259215	B	0.966
SN00263570	B	0.966
SN00265938	B	0.966
SN00272293	B	0.966
SN00272342	B	0.966
SN00278804	B	0.966
SN00283497	B	0.966
SN00283991	B	0.966
SN00286130	B	0.966
SN00286643	B	0.966
SN00288258	B	0.966
SN00291051	B	0.966
SN00293992	B	0.966
SN00295267	B	0.966
SN00299359	B	0.966
SN00303797	B	0.966
SN00304179	B	0.966
SN00304541	B	0.966
SN00305394	B	0.966
SN00307414	B	0.966
SN00308165	B	0.966
SN00308562	B	0.966
SN00309071	B	0.966
SN00310779	B	0.966
SN00312280	B	0.966
SN00313245	B	0.966
SN00315751	B	0.966
SN00317568	B	0.966
SN00319773	B	0.966
SN00320793	B	0.966
SN00321708	B	0.966
SN00321800	B	0.966
SN00322731	B	0.966
SN00325476	B	0.966
SN00327103	B	0.966
SN00327790	B	0.966
SN00331318	B	0.966
SN00332841	B	0.966
SN00336375	B	0.966
SN00336438	B	0.966
SN00336541	B	0.966
SN00339161	B	0.966
SN00342216	B	0.966
SN00343301	B	0.966
SN00344544	B	0.966
SN00351404	B	0.966
SN00351816	B	0.966
SN00354246	B	0.966
SN00356429	B	0.966
SN00356527	B	0.966
SN00358203	B	0.966
SN00367733	B	0.966
SN00373473	B	0.966
SN00374487	B	0.966
SN00380421	B	0.966
SN00381707	B	0.966
SN00383967	B	0.966
SN00385117	B	0.966
SN00385818	B	0.966
SN00385890	B	0.966
SN00386628	B	0.966
SN00387591	B	0.966
SN00388029	B	0.966
SN00388069	B	0.966
SN00391679	B	0.966
SN00394537	B	0.966
SN00396231	B	0.966
SN00399121	B	0.966
SN00399719	B	0.966
SN00403707	B	0.966
SN00404094	B	0.966
SN00404797	B	0.966
SN00428337	B	0.966
SN00429009	B	0.966
SN00429492	B	0.966
SN00430409	B	0.966
SN00431662	B	0.966
SN00500106	B	0.966
SN00500136	B	0.966
SN00000328	B	0.964
SN00000503	B	0.964
SN00000532	B	0.964
SN00000647	B	0.964
SN00000679	B	0.964
SN00000787	B	0.964
SN00000821	B	0.964
SN00000909	B	0.964
SN00001194	B	0.964
SN00001333	B	0.964
SN00001974	B	0.964
SN00002793	B	0.964
SN00003317	B	0.964
SN00003372	B	0.964
SN00006734	B	0.964
SN00006752	B	0.964
SN00006939	B	0.964
SN00013540	B	0.964
SN00014135	B	0.964
SN00020952	B	0.964
SN00029026	B	0.964
SN00033694	B	0.964
SN00034757	B	0.964
SN00043737	B	0.964
SN00045191	B	0.964
SN00045207	B	0.964
SN00045208	B	0.964
SN00045322	B	0.964
SN00046192	B	0.964
SN00046292	B	0.964
SN00048951	B	0.964
SN00050525	B	0.964
SN00051932	B	0.964
SN00051933	B	0.964
SN00060891	B	0.964
SN00060892	B	0.964
SN00064610	B	0.964
SN00067360	B	0.964
SN00074611	B	0.964
SN00076089	B	0.964
SN00077160	B	0.964
SN00077161	B	0.964
SN00084494	B	0.964
SN00085792	B	0.964
SN00085894	B	0.964
SN00093174	B	0.964
SN00095371	B	0.964
SN00095372	B	0.964
SN00097860	B	0.964
SN00099995	B	0.964
SN00111988	B	0.964
SN00111989	B	0.964
SN00116771	B	0.964
SN00117881	B	0.964
SN00118145	B	0.964
SN00118433	B	0.964
SN00118460	B	0.964
SN00118513	B	0.964
SN00118648	B	0.964
SN00119521	B	0.964
SN00119698	B	0.964
SN00119731	B	0.964
SN00126239	B	0.964
SN00128382	B	0.964
SN00129462	B	0.964
SN00129463	B	0.964
SN00129470	B	0.964
SN00129471	B	0.964
[truncated: 1,865 more rows]
