# Supplementary material for: BitterSweetForest: A Random Forest Based Binary Classifier to Predict Bitterness and Sweetness of Chemical Compounds
Source: Front Chem. 2018 Apr 11;6:93. doi: 10.3389/fchem.2018.00093 (PMC5905275; doi:10.3389/fchem.2018.00093)
Supplement: Supplementary file 10 [file DataSheet2.xlsx]

## Sheet: Sheet1
Sweetness prediction of natural compounds
SuperNatural _id	predictied class	prediction test (Confidence)
SN00007469	S	1
SN00162083	S	1
SN00214064	S	1
SN00235214	S	1
SN00271565	S	1
SN00273940	S	1
SN00289758	S	1
SN00311315	S	1
SN00323809	S	1
SN00326007	S	1
SN00356394	S	1
SN00378147	S	1
SN00380749	S	1
SN00382676	S	1
SN00431280	S	1
SN00237110	S	0.998
SN00238762	S	0.998
SN00244058	S	0.998
SN00324075	S	0.998
SN00340234	S	0.998
SN00342056	S	0.998
SN00345016	S	0.998
SN00399600	S	0.998
SN00404209	S	0.998
SN00428353	S	0.998
SN00231227	S	0.996
SN00239274	S	0.996
SN00291652	S	0.996
SN00296397	S	0.996
SN00359166	S	0.996
SN00370932	S	0.996
SN00430847	S	0.996
SN00238039	S	0.994
SN00250731	S	0.994
SN00303809	S	0.994
SN00306487	S	0.994
SN00332354	S	0.994
SN00332705	S	0.994
SN00360321	S	0.994
SN00376825	S	0.994
SN00390034	S	0.994
SN00402367	S	0.994
SN00394398	S	0.992
SN00400084	S	0.992
SN00006577	S	0.99
SN00011568	S	0.99
SN00021320	S	0.99
SN00250582	S	0.99
SN00384798	S	0.99
SN00428222	S	0.99
SN00224714	S	0.988
SN00393310	S	0.988
SN00242022	S	0.986
SN00261716	S	0.986
SN00278936	S	0.986
SN00285282	S	0.986
SN00256867	S	0.984
SN00327543	S	0.984
SN00362312	S	0.984
SN00230556	S	0.982
SN00242628	S	0.982
SN00253711	S	0.982
SN00307773	S	0.982
SN00310145	S	0.982
SN00326379	S	0.982
SN00349955	S	0.982
SN00354384	S	0.982
SN00371621	S	0.982
SN00386058	S	0.982
SN00341187	S	0.98
SN00390542	S	0.98
SN00402296	S	0.98
SN00114951	S	0.978
SN00114952	S	0.978
SN00114953	S	0.978
SN00114954	S	0.978
SN00376375	S	0.978
SN00230483	S	0.976
SN00231626	S	0.976
SN00267625	S	0.976
SN00349281	S	0.976
SN00011501	S	0.974
SN00011554	S	0.974
SN00024275	S	0.974
SN00024326	S	0.974
SN00114565	S	0.974
SN00156630	S	0.974
SN00156670	S	0.974
SN00158552	S	0.974
SN00317879	S	0.974
SN00321723	S	0.974
SN00323234	S	0.974
SN00349571	S	0.974
SN00350338	S	0.974
SN00354162	S	0.974
SN00383527	S	0.974
SN00387336	S	0.974
SN00500225	S	0.974
SN00168595	S	0.972
SN00215327	S	0.972
SN00234980	S	0.972
SN00250610	S	0.972
SN00307014	S	0.972
SN00316178	S	0.972
SN00325303	S	0.972
SN00378764	S	0.972
SN00379090	S	0.972
SN00399513	S	0.972
SN00157920	S	0.97
SN00233211	S	0.97
SN00304772	S	0.97
SN00167295	S	0.968
SN00244053	S	0.968
SN00250472	S	0.968
SN00250591	S	0.968
SN00301835	S	0.968
SN00320987	S	0.968
SN00391390	S	0.968
SN00000171	S	0.966
SN00003096	S	0.966
SN00006626	S	0.966
SN00006982	S	0.966
SN00024265	S	0.966
SN00024271	S	0.966
SN00024297	S	0.966
SN00325353	S	0.966
SN00344135	S	0.966
SN00345464	S	0.966
SN00348484	S	0.966
SN00390768	S	0.966
SN00399546	S	0.966
SN00429337	S	0.966
SN00108447	S	0.964
SN00157873	S	0.964
SN00157929	S	0.964
SN00226600	S	0.964
SN00248066	S	0.964
SN00290564	S	0.964
SN00300255	S	0.964
SN00301497	S	0.964
SN00313956	S	0.964
SN00323475	S	0.964
SN00330117	S	0.964
SN00346836	S	0.964
SN00001742	S	0.962
SN00001743	S	0.962
SN00024284	S	0.962
SN00177984	S	0.962
SN00231945	S	0.962
SN00271100	S	0.962
SN00386597	S	0.962
SN00006259	S	0.96
SN00083170	S	0.96
SN00215833	S	0.96
SN00236076	S	0.96
SN00240087	S	0.96
SN00245951	S	0.96
SN00246103	S	0.96
SN00247254	S	0.96
SN00269164	S	0.96
SN00273748	S	0.96
SN00352595	S	0.96
SN00356784	S	0.96
SN00400821	S	0.96
SN00400968	S	0.96
SN00428381	S	0.96
SN00169034	S	0.958
SN00248574	S	0.958
SN00272990	S	0.958
SN00279551	S	0.958
SN00312889	S	0.958
SN00347283	S	0.958
SN00367316	S	0.958
SN00335598	S	0.956
SN00337452	S	0.956
SN00353521	S	0.956
SN00394620	S	0.956
SN00119939	S	0.954
SN00244758	S	0.954
SN00246031	S	0.954
SN00281370	S	0.954
SN00300526	S	0.954
SN00328932	S	0.954
SN00343856	S	0.954
SN00354031	S	0.954
SN00359704	S	0.954
SN00364896	S	0.954
SN00245136	S	0.952
SN00307497	S	0.952
SN00313152	S	0.952
SN00324402	S	0.952
SN00339173	S	0.952
SN00367937	S	0.952
SN00375390	S	0.952
SN00383830	S	0.952
SN00431309	S	0.952
