# Supplementary material for: BitterSweetForest: A Random Forest Based Binary Classifier to Predict Bitterness and Sweetness of Chemical Compounds
Source: Front Chem. 2018 Apr 11;6:93. doi: 10.3389/fchem.2018.00093 (PMC5905275; doi:10.3389/fchem.2018.00093)
Supplement: Supplementary file 11 [file DataSheet3.csv]

Data set for BitterSweetForest Model building
Name	Smiles	class
swt1	CC1OC(O)C(O)C(O)C1O	S
swt2	OCC(O)CO	S
swt3	Cc1ccc2c(c1)S(=O)(=O)NC2=O	S
swt4	O=C1NS(=O)(=O)c2cc(Cl)ccc21	S
swt5	CCCOc1ccc([N+](=O)[O-])cc1N	S
swt6	CCOc1ccc(NC(N)=O)cc1	S
swt7	COc1ccc(C2Oc3cc(O)cc(O)c3C(=O)C2OC(C)=O)cc1O	S
swt8	COc1ccc(C2CCc3ccccc3O2)cc1O	S
swt9	COc1ccc(C2Cc3ccccc3CO2)cc1O	S
swt10	COc1ccc(C2OCc3ccccc3O2)cc1O	S
swt11	COc1ccc(C2COc3ccccc3O2)cc1O	S
swt12	COc1ccc(CCc2ccccc2)cc1O	S
swt13	COc1ccc(C2COc3ccccc3C2)cc1O	S
swt14	COc1ccc(C2Oc3ccccc3O2)cc1O	S
swt15	COc1ccc(C2SCc3ccccc3S2)cc1O	S
swt16	COc1ccc(C2Oc3ccccc3CS2)cc1O	S
swt17	COc1ccc(C2Sc3ccccc3S2)cc1O	S
swt18	COc1ccc(C2Oc3ccccc3S2)cc1O	S
swt19	COc1ccc(C2CSc3ccccc3O2)cc1O	S
swt20	COc1ccc(C2CSc3ccccc3S2)cc1O	S
swt21	COc1ccc(C2CSc3cc(O)ccc3O2)cc1O	S
swt22	COc1ccc(C2CCc3ccccc3S2)cc1O	S
swt23	COc1ccc(C2OCc3ccccc3S2)cc1S	S
swt24	COc1ccc(C2CS(=O)(=O)c3ccccc3O2)cc1O	S
swt25	Oc1cc2c(cc1O)C1c3ccc(O)c(O)c3OCC1(O)C2	S
swt26	COc1cc2c(cc1O)C1c3ccccc3OCC1(O)C2	S
swt27	COc1ccc2c(c1O)CCC1C2CCC2(C)CCCC12	S
swt28	Oc1cccc(C2OCc3ccccc3S2)c1	S
swt29	COc1ccc(C2OCc3ccccc3S2)cc1OC(=O)Nc1ccccc1	S
swt30	COc1ccc(C2OCc3ccccc3S2)cc1OC(=O)Nc1ccc([N+](=O)[O-])cc1	S
swt31	OCC1OC(OC2(CO)OC(CO)C(O)C2O)C(O)C(O)C1O	S
swt32	OCC1OC(OC2(CCl)OC(CCl)C(O)C2O)C(O)C(O)C1Cl	S
swt33	CC(COCNC1C(C)(C)SC1(C)C)NCOCC(N)CC(=O)O	S
swt34	COC(=O)C(Cc1ccccc1)NC(=O)C(N)CC(=O)O	S
swt35	OCC1(O)OCC(O)C(O)C1O	S
swt36	OCC(O)C(O)C(OC1OC(CO)C(O)C(O)C1O)C(O)CO	S
swt37	OCC1OC(OCC2OC(O)(CO)C(O)C2O)C(O)C(O)C1O	S
swt38	OCC1OC(OC2OC(CO)C(O)C(O)C2O)C(O)C(O)C1O	S
swt39	CC1=CC(=O)[N-]S(=O)(=O)O1.[K+]	S
swt40	O=S(=O)([O-])NC1CCCCC1.[Na+]	S
swt41	COc1ccc(CCC(=O)c2c(O)cc(OC3OC(CO)C(O)C(O)C3OC3OC(C)C(O)C(O)C3O)cc2O)cc1O	S
swt42	COC(=O)C(Cc1ccccc1)NC(=O)C(CC(=O)O)NCCC(C)(C)C	S
swt43	O=C1[N-]S(=O)(=O)c2ccccc21.[Na+]	S
swt44	OCC(O)C(O)C(O)C(O)COC1OC(CO)C(O)C(O)C1O	S
swt45	OCC(O)C(O)C(O)C(O)CO	S
swt46	OCC(O)C(O)CO	S
swt47	OCC(O)C(O)C(O)CO	S
swt48	C=C1CC23CCC4C(C)(C(=O)OC5OC(CO)C(O)C(O)C5O)CCCC4(C)C2CCC1(OC1OC(CO)C(O)C(O)C1OC1OC(CO)C(O)C(O)C1O)C3	S
swt49	C=C1CC23CCC4C(C)(C(=O)O)CCCC4(C)C2CCC1(OC1OC(CO)C(O)C(O)C1OC1OC(CO)C(O)C(O)C1O)C3	S
swt50	C=C1CC23CCC4C(C)(C(=O)OC5OC(CO)C(O)C(O)C5O)CCCC4(C)C2CCC1(OC1OC(CO)C(O)C(OC2OC(CO)C(O)C(O)C2O)C1OC1OC(CO)C(O)C(O)C1O)C3	S
swt51	C=C1CC23CCC4C(C)(C(=O)O)CCCC4(C)C2CCC1(OC1OC(CO)C(O)C(OC2OC(CO)C(O)C(O)C2O)C1OC1OC(CO)C(O)C(O)C1O)C3	S
swt52	C=C1CC23CCC4C(C)(C(=O)OC5OC(CO)C(O)C(O)C5O)CCCC4(C)C2CCC1(OC1OC(CO)C(O)C(OC2OC(CO)C(O)C(O)C2O)C1OC1OC(C)C(O)C(O)C1O)C3	S
swt53	C=C1CC23CCC4C(C)(C(=O)OC5OC(CO)C(O)C(O)C5OC5OC(CO)C(O)C(O)C5O)CCCC4(C)C2CCC1(OC1OC(CO)C(O)C(OC2OC(CO)C(O)C(O)C2O)C1OC1OC(CO)C(O)C(O)C1O)C3	S
swt54	C=C1CC23CCC4C(C)(C(=O)OC5OC(CO)C(O)C(O)C5OC5OC(CO)C(O)C(O)C5O)CCCC4(C)C2CCC1(OC1OC(CO)C(O)C(O)C1OC1OC(CO)C(O)C(O)C1O)C3	S
swt55	C=C1CC23CCC4C(C)(C(=O)OC5OC(CO)C(O)C(O)C5O)CCCC4(C)C2CCC1(OC1OC(CO)C(O)C(O)C1OC1OC(C)C(O)C(O)C1O)C3	S
swt56	CC1(C(=O)O)CCC2(C)CCC3(C)C(=CC(=O)C4C5(C)CCC(OC6OC(C(=O)O)C(O)C(O)C6OC6OC(C(=O)O)C(O)C(O)C6O)C(C)(C)C5CCC43C)C2C1	S
swt57	CC(C)=CCCC(C)(O)C1CCC(C)=CC1=O	S
swt58	OCC1OC(O)(CO)C(O)C1O	S
swt59	OCC1OC(O)C(O)C(O)C1O	S
swt60	OC1COC(O)C(O)C1O	S
swt61	OCC1OC(OC2C(CO)OC(O)C(O)C2O)C(O)C(O)C1O	S
swt62	OCC1OC(OC2C(CO)OC(O)(CO)C2O)C(O)C(O)C1O	S
swt63	OCC1OC(OC2C(CO)OC(OC3(CO)OC(CO)C(O)C3O)C(O)C2O)C(O)C(O)C1O	S
swt64	OCC1OC(OCC2OC(OC3(CO)OC(CO)C(O)C3O)C(O)C(O)C2O)C(O)C(O)C1O	S
swt65	COc1ccc(C2OCc3ccccc3S2)c(C=Cc2ccc([N+](=O)[O-])cc2)c1O	S
swt66	COc1ccc(C(=O)c2ccccc2C(=O)O)cc1	S
swt67	Cc1ccc(C(=O)c2ccccc2C(=O)O)cc1	S
swt68	CCOc1ccc(C(=O)c2ccccc2C(=O)O)cc1	S
swt69	O=C(O)c1ccccc1C(=O)c1ccc(O)cc1	S
swt70	CN(C)c1ccc(C(=O)c2ccccc2C(=O)O)cc1	S
swt71	O=C(O)c1ccccc1C(=O)c1ccc(Cl)cc1	S
swt72	O=C(O)c1ccccc1C(=O)c1ccc(O)c(O)c1	S
swt73	COc1ccc(C(=O)c2ccccc2C(=O)O)cc1O	S
swt74	COc1ccc(S(=O)c2ccccc2C(=O)O)cc1	S
swt75	COc1ccc(OC(=O)c2ccccc2C(=O)O)cc1	S
swt76	COc1cc2c(cc1O)C1CCC3(C)CCCC3C1CC2	S
swt77	COc1cc2c(cc1O)C1(CC2)SCc2ccccc2S1	S
swt78	COc1ccc(C2Cc3cccc(O)c3C(=O)O2)cc1O	S
swt79	COc1ccc(C2OCc3ccccc3S2)cc1O	S
swt80	COc1ccc(C2COc3ccccc3S2)cc1O	S
swt81	COc1ccc(C2OC3CC4CCC3(CS2)C4(C)C)cc1O	S
swt82	Oc1ccc(C2OCc3ccccc3S2)cc1O	S
swt83	O=C(Oc1ccc([N+](=O)[O-])cc1)Oc1cc(C2OCc3ccccc3S2)ccc1O	S
swt84	O=C(COc1cccc(C2OCc3ccccc3S2)c1)c1ccc([N+](=O)[O-])cc1	S
swt85	COc1ccc(C2OCc3ccccc3O2)cc1OC(=O)Nc1ccc([N+](=O)[O-])cc1	S
swt86	COc1ccc(CCC(=O)c2c(O)cc(O)cc2O)cc1O	S
swt87	COc1ccc(CCC(=O)c2cccc(C(=O)O)c2)cc1O	S
swt88	COc1ccc(C2Cc3cc(O)cc(O)c3C(=O)C2OC(C)=O)cc1O	S
swt89	COc1ccc(OCc2ccccc2C(=O)O)cc1O	S
swt90	COc1ccc(C(=O)C=CC(=O)O)cc1	S
swt91	COc1ccc(C2Oc3cc(O)cc(O)c3C(=O)C2O)cc1O	S
swt92	COc1ccc(C2Cc3cccc(OC(C)=O)c3C(=O)O2)cc1OC(C)=O	S
swt93	COc1ccc(C2Cc3ccccc3C(=O)O2)cc1O	S
swt94	COc1ccc(CCCc2ccccc2)cc1O	S
swt95	COc1ccc(CNc2ccccc2)cc1O	S
swt96	COc1ccc(COc2ccccc2)cc1O	S
swt97	COc1ccc(CSc2ccccc2)cc1O	S
swt98	COc1ccc(NCc2ccccc2)cc1O	S
swt99	COc1ccc(C(=O)Oc2ccccc2)cc1O	S
swt100	COc1ccc(COC(=O)c2ccccc2O)cc1O	S
swt101	COc1ccc(CC(=O)c2ccccc2O)cc1O	S
swt102	COc1ccc(CCC2CCCCC2)cc1O	S
swt103	O=[N+]([O-])c1ccccc1	S
swt104	CN(C)C(N)=O	S
swt105	Oc1cccc(O)c1	S
swt106	Oc1cc(O)cc(O)c1	S
swt107	OCCO	S
swt108	OCC1OCC(O)C1O	S
swt109	CC(O)(CO)C1OCC(O)C1O	S
swt110	OCC1OCC(O)C(O)C1O	S
swt111	OC1CC(O)C(O)C(O)C1O	S
swt112	OC1C(O)C(O)C(O)C(O)C1O	S
swt113	O=C(CO)CO	S
swt114	CC(=O)CO	S
swt115	COCC(=O)CO	S
swt116	OCC1OC(OCC2OC(OCC3OC(OC4(CO)OC(CO)C(O)C4O)C(O)C(O)C3O)C(O)C(O)C2O)C(O)C(O)C1O	S
swt117	COC1C(CO)OC(OC2(CO)OC(CO)C(O)C2O)C(O)C1O	S
swt118	COCC1OC(CO)(OC2OC(CO)C(O)C(O)C2O)C(O)C1O	S
swt119	COCC1OC(OC2(CO)OC(COC)C(O)C2O)C(O)C(O)C1O	S
swt120	COCC1OC(CO)(OC2OC(CO)C(OC)C(O)C2O)C(O)C1O	S
swt121	COCC1OC(OC2(CO)OC(CO)C(O)C2O)C(O)C(O)C1OC	S
swt122	COCC1OC(COC)(OC2OC(CO)C(O)C(O)C2O)C(O)C1O	S
swt123	COC1CC(O)C(O)C(CO)O1	S
swt124	COC1OC(CO)C(O)CC1O	S
swt125	COC1OC(CO)CC(O)C1O	S
swt126	COC1OC(C)C(O)C(O)C1O	S
swt127	OCC1(O)OC(CCl)C(O)C1O	S
swt128	OC1C(CCl)OC(O)(CCl)C1O	S
swt129	COC1OC(CO)C(O)C(O)C1O	S
swt130	OCC1OC(OC2(CO)OC(CCl)C(O)C2O)C(O)C(O)C1O	S
swt131	COc1ccc(CCc2ccccc2C)cc1O	S
swt132	COc1ccc(CCc2ccccc2O)cc1O	S
swt133	COc1ccc(CCc2ccccc2OC)cc1O	S
swt134	COc1ccc(CCc2ccccc2CO)cc1O	S
swt135	COc1ccc(CCc2cccc(C)c2)cc1O	S
swt136	COc1cccc(CCc2ccc(OC)c(O)c2)c1	S
swt137	COc1ccc(CCc2ccc(O)cc2)cc1O	S
swt138	COc1ccc(CCc2ccc(F)cc2)cc1O	S
swt139	COc1ccc(CCc2ccc3c(c2)OCO3)cc1O	S
swt140	CCOc1ccc(CCc2ccccc2)cc1O	S
swt141	COc1ccc(C2OC(=O)c3ccccc3O2)cc1O	S
swt142	COc1ccc(C2OC(=O)c3ccccc3S2)cc1O	S
swt143	COc1ccc(C2Cc3cccc(O)c3C(=O)N2)cc1O	S
swt144	COc1ccc(C2Cc3cccc(O)c3CO2)cc1O	S
swt145	COc1ccc(C2CC(=O)c3c(O)cccc3O2)cc1O	S
swt146	CCOc1ccc(C2CC(=O)c3c(O)cccc3O2)cc1O	S
swt147	CCCOc1ccc(C2CC(=O)c3c(O)cccc3O2)cc1O	S
swt148	COc1ccc(CCC(=O)c2ccccc2O)cc1O	S
swt149	CCOc1ccc(CCC(=O)c2ccccc2O)cc1O	S
swt150	OCC1OC(OC2(CCl)OC(CO)C(O)C2O)C(O)C(O)C1O	S
swt151	OCC1OC(OC2(CCl)OC(CCl)C(O)C2O)C(O)C(O)C1O	S
swt152	CSCC1OC(O)(CSC)C(O)C1O	S
swt153	CC(N)C(=O)O	S
swt154	NC(=O)CC(N)C(=O)O	S
swt155	NC(=O)C(N)CCC(=O)O	S
swt156	NCC(=O)O	S
swt157	NC(Cc1c[nH]cn1)C(=O)O	S
swt158	CSCCC(N)C(=O)O	S
swt159	NC(CO)C(=O)O	S
swt160	CC(O)C(N)C(=O)O	S
swt161	COC(=O)C(NC(=O)C(N)CC(=O)O)C(=O)OC1CCCC1	S
swt162	COC(=O)C(NC(=O)C(N)CC(=O)O)C(=O)OC1CCCCC1	S
swt163	COC(=O)C(NC(=O)C(N)CC(=O)O)C(=O)OC1C2(C)CCC(C2)C1(C)C	S
swt164	CC(NC(=O)C(N)CC(=O)O)NC(=O)C(C)(C)C	S
swt165	CC(NC(=O)C(N)CC(=O)O)NC(=O)C(C1CC1)C1CC1	S
swt166	CC(NC(=O)C(N)CC(=O)O)NC(=O)C1CCCC1	S
swt167	CC(NC(=O)C(N)CC(=O)O)NC(=O)C1C(C)(C)CCC1(C)C	S
swt168	CC(NC(=O)c1ccccc1)NC(=O)C(N)CC(=O)O	S
swt169	CC(NC(=O)C(N)CC(=O)O)NC(=O)C1CCCCC1	S
swt170	CC(NC(=O)C(N)CC(=O)O)NC(=O)C1C(C)CCCC1C	S
swt171	CC(NC(=O)C(N)CC(=O)O)NC(=O)C1CC2CCC1C2	S
swt172	CC(NC(=O)C(N)CC(=O)O)NC(=O)C12CC3CC(CC(C3)C1)C2	S
swt173	COC(=O)C(Cc1ccccc1)NC(=O)C(CC(=O)O)NC(=O)Nc1ccc(C#N)cc1	S
swt174	N#Cc1ccc(N=C(NCC(=O)O)NC2CCCCCCCC2)cc1	S
swt175	COC(=O)C(CC(=O)CNC(=O)Nc1ccc(C#N)cc1)Cc1ccccc1	S
swt176	COC(=O)C(NC(=O)C(N)C(=O)O)C(=O)OC1C2(C)CCC(C2)C1(C)C	S
swt177	N#Cc1ccc(NC(=O)NCC(=O)O)cc1	S
swt178	O=C(O)CNC(=O)Nc1ccc([N+](=O)[O-])cc1	S
swt179	Nc1cccc([N+](=O)[O-])c1	S
swt180	COc1ccc([N+](=O)[O-])cc1N	S
swt181	CCOc1ccc([N+](=O)[O-])cc1N	S
swt182	CCCCOc1ccc([N+](=O)[O-])cc1N	S
swt183	Nc1cc([N+](=O)[O-])ccc1F	S
swt184	Nc1cc([N+](=O)[O-])ccc1Cl	S
swt185	Nc1cc([N+](=O)[O-])ccc1Br	S
swt186	Nc1cc([N+](=O)[O-])ccc1I	S
swt187	Cc1ccc([N+](=O)[O-])cc1N	S
swt188	C=COc1ccc([N+](=O)[O-])cc1N	S
swt189	CC(C)Oc1ccc([N+](=O)[O-])cc1N	S
swt190	Nc1cc([N+](=O)[O-])ccc1O	S
swt191	Nc1cccc2c1S(=O)(=O)NC2=O	S
swt192	O=C1NS(=O)(=O)c2cc(F)ccc21	S
swt193	Nc1ccc2c(c1)S(=O)(=O)NC2=O	S
swt194	O=C1NS(=O)(=O)c2cc(O)ccc21	S
swt195	O=C1NS(=O)(=O)c2cccc(Cl)c21	S
swt196	Nc1cccc2c1C(=O)NS2(=O)=O	S
swt197	O=C1NS(=O)(=O)c2cscc21	S
swt198	ON=Cc1ccco1	S
swt199	ON=Cc1ccc(Cc2ccccc2)o1	S
swt200	CC(=O)OC1C(=O)c2c(O)cc(O)cc2OC1c1ccc(O)c(O)c1	S
swt201	COc1ccc(C2CC(=O)c3c(O)cc(O)cc3O2)cc1O	S
swt202	CC1OC(OC2C(=O)c3c(O)cc(O)cc3OC2c2ccc(O)c(O)c2)C(O)C(O)C1O	S
swt203	Cc1ccc(NC(N)=O)cc1	S
swt204	CCCOc1ccc(NC(N)=O)cc1	S
swt205	O=C(O)CCNC(=O)Nc1ccc([N+](=O)[O-])cc1	S
swt206	O=C(O)CCNC(=S)Nc1ccc([N+](=O)[O-])cc1	S
swt207	O=C(O)CCNC(=O)Oc1ccc([N+](=O)[O-])cc1	S
swt208	N#Cc1ccc(NC(=O)NCCC(=O)O)cc1	S
swt209	COC1(CO)OCC(O)C(O)C1O	S
swt210	OCC1(O)OCCC(O)C1O	S
swt211	CC1=CC(=O)NS(=O)(=O)O1	S
swt212	CCC1=CC(=O)NS(=O)(=O)O1	S
swt213	CC1=C(C)C(=O)NS(=O)(=O)O1	S
swt214	CCC1=C(C)OS(=O)(=O)NC1=O	S
swt215	CCC1=C(C)C(=O)NS(=O)(=O)O1	S
swt216	CC1=COS(=O)(=O)NC1=O	S
swt217	Nc1ccccc1C(=O)O	S
swt218	CC(=C(C)c1nc2c3ccccc3c(S(=O)(=O)O)cc2n1Nc1ccccc1)c1ccccc1	S
swt219	C=C(C)C1CC=C(C=NO)CC1	S
swt220	OCC1OC(OC2(CCl)OC(CCl)C(Cl)C2O)C(O)C(O)C1O	S
swt221	OCC1OC(OC2(CCl)OC(CO)C(Cl)C2O)C(O)C(O)C1O	S
swt222	OCC1OC(OC2(CCl)OC(CCl)C(Br)C2O)C(O)C(O)C1Cl	S
swt223	OCC1OC(OC2(CCl)OC(CCl)C(F)C2O)C(O)C(O)C1Cl	S
swt224	OCC1OC(OC2(CBr)OC(CBr)C(Br)C2O)C(O)C(O)C1Br	S
swt225	OCC1OC(OC2(CCl)OC(CCl)C(Cl)C2O)C(O)C(O)C1Cl	S
swt226	OCC1OC(OC2(CCl)OC(CO)C(Cl)C2O)C(O)C(O)C1Cl	S
swt227	OCC1OC(OC2(CBr)OC(CBr)C(O)C2O)C(O)C(O)C1Br	S
swt228	OCC1OC(OC2(CF)OC(CF)C(O)C2O)C(O)C(O)C1F	S
swt229	OCC1OC(OC2(CI)OC(CI)C(O)C2O)C(O)C(O)C1I	S
swt230	OCC1OC(CCl)(OC2OC(CO)C(Cl)C(O)C2O)C(O)C1O	S
swt231	OCC1OC(OC2(CO)OC(CCl)C(Cl)C2O)C(O)C(O)C1Cl	S
swt232	OC1C(OC2(CCl)OC(CCl)C(O)C2O)OC(CCl)C(Cl)C1O	S
swt233	OCC1OC(CO)(OC2OC(CO)C(Cl)C(O)C2O)C(O)C1O	S
swt234	OCC1OC(OC2(CBr)OC(CBr)C(Br)C2O)C(O)C(O)C1F	S
swt235	OCC1OC(OC2(CCl)OC(CCl)C(Cl)C2O)C(O)C(O)C1F	S
swt236	CCCOc1ccc(CCC(=O)c2c(O)cc(OC3OC(CO)C(O)C(O)C3OC3OC(C)C(O)C(O)C3O)cc2O)cc1O	S
swt237	CC1(C(=O)O)CCCC2(C)c3ccccc3C(O)(C(=O)O)C12	S
swt238	OC1C(CCl)OC(OC2(CCl)OC(CCl)C(O)C2O)C(O)C1O	S
swt239	NC(Cc1c[nH]c2cc(Cl)ccc12)C(=O)O	S
swt240	O=C1CC(c2ccc(OC3OC(CO)C(O)C(O)C3O)cc2)Oc2cc(O)ccc21	S
swt241	CC(=O)NC(C=O)C(O)C(O)C(O)CO	S
swt242	CC1(C(=O)O)C=C2C3CCC4C5(C=O)CCC(OC6OC(C(=O)O)C(O)C(O)C6OC6OC(C(=O)O)C(O)C(O)C6O)C(C)(C)C5CCC4(C)C3(C)CCC2(C)CC1	S
swt243	CC1(C(=O)O)CCC2(C)CCC3(C)C(=CCC4C5(C=O)CCC(OC6OC(C(=O)O)C(O)C(O)C6OC6OC(C(=O)O)C(O)C(O)C6O)C(C)(C)C5CCC43C)C2C1	S
swt244	CC1(C(=O)O)C=C2C3CCC4C5(CO)CCC(OC6OC(C(=O)O)C(O)C(O)C6OC6OC(C(=O)O)C(O)C(O)C6O)C(C)(C)C5CCC4(C)C3(C)CCC2(C)CC1	S
swt245	CC1(C(=O)O)CCC2(C)CCC3(C)C(=CCC4C5(CO)CCC(OC6OC(C(=O)O)C(O)C(O)C6OC6OC(C(=O)O)C(O)C(O)C6O)C(C)(C)C5CCC43C)C2C1	S
swt246	COC(=O)C1OC(OC2CCC34CC35CCC3(C)C(C(C)C6CC=C(C)C(=O)O6)CCC3(C)C5CCC4C2(C)C(=O)O)C(OC2OC(CO)C(O)C(O)C2O)C(O)C1O	S
swt247	CC1=CCC(C(C)C2CCC3(C)C4CCC5C(C)(C(=O)O)C(OC6OC(CO)C(O)C(O)C6OC6OC(CO)C(O)C(O)C6O)CCC56CC46CCC23C)OC1=O	S
swt248	CC1=CCC(C(C)C2CCC3(C)C4CCC5C(C)(C(=O)O)C(OC6OC(C(=O)O)C(O)C(O)C6OC6OC(CO)C(O)C(O)C6O)CCC56CC46CCC23C)OC1=O	S
swt249	CCCC1=C(C)OS(=O)(=O)NC1=O	S
swt250	CCC1=COS(=O)(=O)NC1=O	S
swt251	O=C1C=COS(=O)(=O)N1	S
swt252	CC1(C)CC2C3=CCC4C5(C)CCC(OC6OC(COC7OCC(O)C(O)C7O)C(O)C(O)C6OC6OC(CO)C(O)C(O)C6O)C(C)(C)C5CCC4(C)C3(C)CC(O)C23CC1OC3=O	S
swt253	CC1(C(=O)O)CCC2(C)CCC3(C)C(=CC(=O)C4C5(C)CCC(OC6OC(C(=O)O)C(O)C(O)C6OC6OC(C(=O)O)C(O)C(O)C6O)C(C)(C)C5CCC43C)C2C1.N	S
swt254	NC(CC(=O)O)C(=O)NCCc1ccc(F)cc1	S
swt255	NC(CC(=O)O)C(=O)NCCC1CCCCC1	S
swt256	CC(Cc1ccccc1)NC(=O)C(N)CC(=O)O	S
swt257	Cc1ccc(CC(C)NC(=O)C(N)CC(=O)O)cc1	S
swt258	CC(COc1ccccc1)NC(=O)C(N)CC(=O)O	S
swt259	CC(Cc1ccc(F)cc1)NC(=O)C(N)CC(=O)O	S
swt260	CC(Cc1ccco1)NC(=O)C(N)CC(=O)O	S
swt261	CC(CC1CCCCC1)NC(=O)C(N)CC(=O)O	S
swt262	CCCCC(C)NC(=O)C(N)CC(=O)O	S
swt263	CCCCCC(C)NC(=O)C(N)CC(=O)O	S
swt264	CC(C)CCC(C)NC(=O)C(N)CC(=O)O	S
swt265	CCOCCC(C)NC(=O)C(N)CC(=O)O	S
swt266	CCCCCCC(C)NC(=O)C(N)CC(=O)O	S
swt267	CCC(Cc1ccccc1)NC(=O)C(N)CC(=O)O	S
swt268	CC(C)(Cc1ccccc1)NC(=O)C(N)CC(=O)O	S
swt269	CCCCCC(C)C(C)NC(=O)C(N)CC(=O)O	S
swt270	COC(=O)C(CC1CCCCC1)NC(=O)C(N)CC(=O)O	S
swt271	CCCCC(NC(=O)C(N)CC(=O)O)C(=O)OC	S
swt272	COC(=O)C(CCC(C)C)NC(=O)C(N)CC(=O)O	S
swt273	CCCCCC(NC(=O)C(N)CC(=O)O)C(=O)OC	S
swt274	CCCCCCC(NC(=O)C(N)CC(=O)O)C(=O)OC	S
swt275	COC(=O)C(CCCCNOC(C)=O)NC(=O)C(N)CC(=O)O	S
swt276	COC(=O)C(CCCNOC(C)=O)NC(=O)C(N)CC(=O)O	S
swt277	COC(=O)C(C)CC(NC(=O)C(N)CC(=O)O)C(=O)OC	S
swt278	CCCC(O)C(NC(=O)C(N)CC(=O)O)C(=O)OC	S
swt279	COC(=O)CCCNC(=O)C(N)CC(=O)O	S
swt280	CCSCC(NC(=O)C(N)CC(=O)O)C(=O)OC	S
swt281	CCCSCC(NC(=O)C(N)CC(=O)O)C(=O)OC	S
swt282	COC(=O)C(CSC(C)C)NC(=O)C(N)CC(=O)O	S
swt283	COC(=O)C(CSC(C)(C)C)NC(=O)C(N)CC(=O)O	S
swt284	COC(=O)C(COC(C)(C)C)NC(=O)C(N)CC(=O)O	S
swt285	COC(=O)C(Cc1ccc(O)cc1)NC(=O)C(N)CC(=O)O	S
swt286	COC(=O)CCC(NC(=O)C(N)CC(=O)O)C(=O)OC	S
swt287	CC(=O)OCCNC(=O)C(N)CC(=O)O	S
swt288	CCC(=O)OCCNC(=O)C(N)CC(=O)O	S
swt289	CCCC(=O)OCCNC(=O)C(N)CC(=O)O	S
swt290	CC(C)C(=O)OCCNC(=O)C(N)CC(=O)O	S
swt291	NC(CC(=O)O)C(=O)NCCOC(=O)C1CC1	S
swt292	NC(CC(=O)O)C(=O)NCCOC(=O)C1CCC1	S
swt293	CC(C)CC(=O)OCCNC(=O)C(N)CC(=O)O	S
swt294	CC(=O)OCC(C)NC(=O)C(N)CC(=O)O	S
swt295	CCC(=O)OCC(C)NC(=O)C(N)CC(=O)O	S
swt296	C=CC(=O)OCC(C)NC(=O)C(N)CC(=O)O	S
swt297	CCCC(=O)OCC(C)NC(=O)C(N)CC(=O)O	S
swt298	CC(COC(=O)C(C)C)NC(=O)C(N)CC(=O)O	S
swt299	C=C(C)C(=O)OCC(C)NC(=O)C(N)CC(=O)O	S
swt300	CC(COC(=O)C1CC1)NC(=O)C(N)CC(=O)O	S
swt301	CCCCC(=O)OCC(C)NC(=O)C(N)CC(=O)O	S
swt302	CCC(C)C(=O)OCC(C)NC(=O)C(N)CC(=O)O	S
swt303	CC(C)CC(=O)OCC(C)NC(=O)C(N)CC(=O)O	S
swt304	CC(COC(=O)C(C)(C)C)NC(=O)C(N)CC(=O)O	S
swt305	CC(COC(=O)C1CC1C)NC(=O)C(N)CC(=O)O	S
swt306	CC(COC(=O)C1CCC1)NC(=O)C(N)CC(=O)O	S
swt307	CCC(CC)C(=O)OCC(C)NC(=O)C(N)CC(=O)O	S
swt308	CC(COC(=O)C1CCC1C)NC(=O)C(N)CC(=O)O	S
swt309	CC(COC(=O)C1CCCC1)NC(=O)C(N)CC(=O)O	S
swt310	CC(=O)OCC(CO)NC(=O)C(N)CC(=O)O	S
swt311	CCC(=O)OCC(CO)NC(=O)C(N)CC(=O)O	S
swt312	NC(CC(=O)O)C(=O)NC(CO)COC(=O)C1CC1	S
swt313	CC(C)C(=O)OCC(CO)NC(=O)C(N)CC(=O)O	S
swt314	CCCC(=O)OCC(CO)NC(=O)C(N)CC(=O)O	S
swt315	NC(CC(=O)O)C(=O)NC(CO)COC(=O)C1CCC1	S
swt316	CC(C)CC(=O)OCC(CO)NC(=O)C(N)CC(=O)O	S
swt317	CCC(C)C(=O)OCC(CO)NC(=O)C(N)CC(=O)O	S
swt318	NC(CC(=O)O)C(=O)NC(CO)COC(=O)C1CCCC1	S
swt319	CCC(COC(C)=O)NC(=O)C(N)CC(=O)O	S
swt320	CCC(=O)OCC(CC)NC(=O)C(N)CC(=O)O	S
swt321	CCC(COC(=O)C(C)C)NC(=O)C(N)CC(=O)O	S
swt322	CCC(COC(=O)C1CC1)NC(=O)C(N)CC(=O)O	S
swt323	CCC(COC(=O)C1CCC1)NC(=O)C(N)CC(=O)O	S
swt324	CC(=O)OCC(NC(=O)C(N)CC(=O)O)C(C)O	S
swt325	CCC(=O)OCC(NC(=O)C(N)CC(=O)O)C(C)O	S
swt326	CC(=O)OCC(NC(=O)C(N)CC(=O)O)C(C)C	S
swt327	CCC(=O)OCC(NC(=O)C(N)CC(=O)O)C(C)C	S
swt328	CC(C)C(=O)OCC(NC(=O)C(N)CC(=O)O)C(C)C	S
swt329	CC(C)C(COC(=O)C1CC1)NC(=O)C(N)CC(=O)O	S
swt330	CC(C)C(COC(=O)C1CCC1)NC(=O)C(N)CC(=O)O	S
swt331	CCCC(COC(C)=O)NC(=O)C(N)CC(=O)O	S
swt332	COC(=O)C(COC(C)=O)NC(=O)C(N)CC(=O)O	S
swt333	CCC(=O)OCC(NC(=O)C(N)CC(=O)O)C(=O)OC	S
swt334	CCCC(=O)OCC(NC(=O)C(N)CC(=O)O)C(=O)OC	S
swt335	COC(=O)C(COC(=O)C(C)C)NC(=O)C(N)CC(=O)O	S
swt336	COC(=O)C(COC(=O)C(C)(C)C)NC(=O)C(N)CC(=O)O	S
swt337	CCOC(=O)CC(C)NC(=O)C(N)CC(=O)O	S
swt338	CC(CC(=O)OC(C)C)NC(=O)C(N)CC(=O)O	S
swt339	CCC(C)OC(=O)CC(C)NC(=O)C(N)CC(=O)O	S
swt340	CC(CC(=O)OC(C)(C)C)NC(=O)C(N)CC(=O)O	S
swt341	CC(CC(=O)OC1CCCCC1)NC(=O)C(N)CC(=O)O	S
swt342	CCC(C)OC(=O)CCNC(=O)C(N)CC(=O)O	S
swt343	CC(C)(C)OC(=O)CCNC(=O)C(N)CC(=O)O	S
swt344	CCC(CC)OC(=O)CCNC(=O)C(N)CC(=O)O	S
swt345	CCCC(C)OC(=O)CCNC(=O)C(N)CC(=O)O	S
swt346	NC(CC(=O)O)C(=O)NCCC(=O)OC1CCCC1	S
swt347	NC(CC(=O)O)C(=O)NCCC(=O)OC1CCCCC1	S
swt348	CC(C)OC(=O)C(C)CNC(=O)C(N)CC(=O)O	S
swt349	CC(CNC(=O)C(N)CC(=O)O)C(=O)OC(C)(C)C	S
swt350	CC(CNC(=O)C(N)CC(=O)O)C(=O)OC1CCCC1	S
swt351	CC(CNC(=O)C(N)CC(=O)O)C(=O)OC1CCCCC1	S
swt352	COC(=O)CC(C)NC(=O)C(N)CC(=O)O	S
swt353	COC(=O)CCNC(=O)C(N)CC(=O)O	S
swt354	CC(C)OC(=O)CCNC(=O)C(N)CC(=O)O	S
swt355	CCOC(=O)CC(NC(=O)C(N)CC(=O)O)C(=O)OC	S
swt356	COC(=O)C(CC(=O)OC(C)(C)C)NC(=O)C(N)CC(=O)O	S
swt357	CCC(NC(=O)C(N)CC(=O)O)C(=O)OC	S
swt358	COC(=O)C(CO)NC(=O)C(N)CC(=O)O	S
swt359	CCOC(=O)C(CO)NC(=O)C(N)CC(=O)O	S
swt360	CC(C)OC(=O)C(CO)NC(=O)C(N)CC(=O)O	S
swt361	CCCCOC(=O)C(CO)NC(=O)C(N)CC(=O)O	S
swt362	CC(C)COC(=O)C(CO)NC(=O)C(N)CC(=O)O	S
swt363	NC(CC(=O)O)C(=O)NC(CO)C(=O)OC1CCCCC1	S
swt364	COC(=O)C(NC(=O)C(N)CC(=O)O)C(C)O	S
swt365	CCOC(=O)C(NC(=O)C(N)CC(=O)O)C(C)O	S
swt366	CCCOC(=O)C(NC(=O)C(N)CC(=O)O)C(C)O	S
swt367	CC(C)OC(=O)C(NC(=O)C(N)CC(=O)O)C(C)O	S
swt368	CCCCOC(=O)C(NC(=O)C(N)CC(=O)O)C(C)O	S
swt369	CC(C)COC(=O)C(NC(=O)C(N)CC(=O)O)C(C)O	S
swt370	CC(O)C(NC(=O)C(N)CC(=O)O)C(=O)OC1CCCCC1	S
swt371	CCCOC(=O)C(CC)NC(=O)C(N)CC(=O)O	S
swt372	COC(=O)CNC(=O)C(N)CC(=O)O	S
swt373	CCCOC(=O)CNC(=O)C(N)CC(=O)O	S
swt374	NC(CC(=O)O)C(=O)NCC(=O)OC1CCCCC1	S
swt375	CCCOC(=O)C(CCC)NC(=O)C(N)CC(=O)O	S
swt376	COC(=O)C(C)NC(=O)C(N)CC(=O)O	S
swt377	CCOC(=O)C(C)NC(=O)C(N)CC(=O)O	S
swt378	CCCOC(=O)C(C)NC(=O)C(N)CC(=O)O	S
swt379	CC(C)OC(=O)C(C)NC(=O)C(N)CC(=O)O	S
swt380	CCCCOC(=O)C(C)NC(=O)C(N)CC(=O)O	S
swt381	CCCCCOC(=O)C(C)NC(=O)C(N)CC(=O)O	S
swt382	CCC(NC(=O)C(N)CC(=O)O)C(=O)OC(C)C	S
swt383	CC(C)OC(=O)C(NC(=O)C(N)CC(=O)O)C(C)C	S
swt384	CCCC(NC(=O)C(N)CC(=O)O)C(=O)OC(C)C	S
swt385	COC(=O)C(NC(=O)C(N)CC(=O)O)C(=O)OC(C)(C)C	S
swt386	CCC(CC)OC(=O)C(NC(=O)C(N)CC(=O)O)C(=O)OC	S
swt387	COC(=O)C(NC(=O)C(N)CC(=O)O)C(=O)OC1CCCC(C)C1	S
swt388	COC(=O)C(NC(=O)C(N)CC(=O)O)C(=O)OC1CC(C)CC(C)(C)C1	S
swt389	COC(=O)C(NC(=O)C(N)CC(=O)O)C(=O)OC(=O)OC1CC2CCC1(C)C2(C)C	S
swt390	CCOC(=O)C(NC(=O)C(N)CC(=O)O)C(=O)OC(C)(C)C	S
swt391	CCOC(=O)C(NC(=O)C(N)CC(=O)O)C(=O)OC1CCCC1	S
swt392	CCOC(=O)C(NC(=O)C(N)CC(=O)O)C(=O)OC1CCCCC1	S
swt393	CCOC(=O)C(NC(=O)C(N)CC(=O)O)C(=O)OC1CCCCC1C	S
swt394	CCOC(=O)C(NC(=O)C(N)CC(=O)O)C(=O)OC(=O)OC1CC2CCC1(C)C2(C)C	S
swt395	CC1=CC(=O)NS(=O)(=O)O1.COC(=O)C(Cc1ccccc1)NC(=O)C(N)CC(=O)O	S
swt396	CC1=C(CCc2ccoc2)C2(C)CCC(OC3OC(CO)C(O)C(O)C3OC3OCC(O)C(O)C3O)C(C)(C)C2CC1	S
swt397	NC(=O)c1c(Br)cc(Br)c(CCC(=O)O)c1Br	S
swt398	Cc1cccc(CNC(=Nc2ccc(C#N)cc2)NCC(=O)O)c1	S
swt399	O=S(=O)([O-])NC1CCCCC1.O=S(=O)([O-])NC1CCCCC1.[Ca+2]	S
swt400	O=S1(=O)N=C([O-])c2ccccc21.O=S1(=O)N=C([O-])c2ccccc21.[Ca+2]	S
swt401	O=S(=O)(O)NC1CCCCC1	S
swt402	CC(=O)OCC1OC(OC2CCC3(C)C(CCC4(C)C3CC(OC3OC(C)C(O)C(O)C3O)C3C(C5(C)CCC(C(C)(C)O)O5)CCC34C)C2(C)C)C(O)C1O	S
swt403	CC1(C(=O)[O-])CCC2(C)CCC3(C)C(=CC(=O)C4C5(C)CCC(OC6OC(C(=O)[O-])C(O)C(O)C6OC6OC(C(=O)[O-])C(O)C(O)C6O)C(C)(C)C5CCC43C)C2C1.[Na+].[Na+]	S
swt404	CC(=CCO)CCC1=C(C=O)CC(OC2OCC(O)C(O)C2O)C2C(C)(CO)CCCC12C	S
swt405	COc1ccc(CCC(=O)c2c(O)cc(OC3OC(CO)C(O)C(O)C3O)cc2O)cc1O	S
swt406	CCOc1ccc(CCC(=O)c2c(O)cc(OC3OC(CO)C(O)C(O)C3OC3OC(C)C(O)C(O)C3O)cc2O)cc1O	S
swt407	COc1ccc(C(O)Oc2ccccc2)cc1O	S
swt408	Oc1cc2c(cc1O)C1c3ccc(O)c(O)c3OCC1(O)O2	S
swt409	COc1ccc2c(c1)OC1(O)COc3ccccc3C21	S
swt410	O=C(CO)C(O)C(O)C(CO)OC1OC(CO)C(O)C(O)C1O	S
swt411	N#Cc1ccc(NC(=NCc2cccc3c2OCO3)NCC(=O)O)cc1	S
swt412	CC(CCC(OC1OC(CO)C(O)C(O)C1O)C(C)(C)O)C1CCC2(C)C3CC=C4C(CCC(OC5OC(CO)C(O)C(O)C5O)C4(C)C)C3(C)C(O)CC12C	S
swt413	CC(CCC(OC1OC(CO)C(O)C(O)C1OC1OC(O)C(O)C(O)C1CO)C(C)(C)O)C1CCC2(C)C3CC=C4C(CCC(OC5OC(COC6OC(CO)C(O)C(O)C6O)C(O)C(O)C5O)C4(C)C)C3(C)C(O)CC12C	S
swt414	CC(CCC(OC1OC(COC2OC(CO)C(O)C(O)C2O)C(O)C(O)C1OC1OC(CO)C(O)C(O)C1O)C(C)(C)O)C1CCC2(C)C3CC=C4C(CCC(OC5OC(COC6OC(CO)C(O)C(O)C6O)C(O)C(O)C5O)C4(C)C)C3(C)C(O)CC12C	S
swt415	CC1OC(OC2C(Oc3cc(O)c(C(=O)CCc4ccc(O)cc4)c(O)c3)OC(CO)C(O)C2O)C(O)C(O)C1O	S
swt416	CC1OC(OC2C(Oc3cc(O)c(C(=O)CCc4ccc(O)c(O)c4)c(O)c3)OC(CO)C(O)C2O)C(O)C(O)C1O	S
swt417	CC1CCC(C(C)C2CCC3C4CC(=O)C5CC(OC6OC(CO)C(O)C(O)C6OC6OC(C)C(O)C(O)C6O)CCC5(C)C4CCC23C)OC1OC1OC(C)C(O)C(O)C1O	S
swt418	CC1CCC(C(C)C2CCC3C4=CC(=O)C5CC(OC6OC(CO)C(O)C(O)C6OC6OC(C)C(O)C(O)C6O)CCC5(C)C4CCC32C)OC1OC1OC(C)C(O)C(O)C1O	S
swt419	CC1(C(=O)O)CCC2(C)CCC3(C)C(=CC(=O)C4C5(C)CCC(OC6OC(C(=O)[O-])C(O)C(O)C6OC6OC(CO)C(O)C(O)C6O)C(C)(C)C5CCC43C)C2C1.[K+]	S
swt420	O=C1[N-]S(=O)(=O)c2ccccc21.[K+]	S
swt421	O=C(CCc1ccc(O)cc1)c1c(O)cc(OC2OC(CO)C(O)C(O)C2O)cc1O	S
swt422	C=C(C)C1CCC2(C)C(CC(OC3OC(C)C(O)C(O)C3O)C3C(C(C)(O)CC=CC(C)(C)O)CCC32C)C1(C)CCC(=O)O	S
swt423	C=C(C)C1CCC2(C)C(CC(OC3OCC(O)C(O)C3O)C3C(C(C)(O)CC=CC(C)(C)O)CCC32C)C1(C)CCC(=O)O	S
swt424	C=C1CC23CCC4C(C(=O)OC5OC(CO)C(O)C(O)C5O)CCCC4(C)C2CCC1(OC1OC(CO)C(O)C(OC2OC(CO)C(O)C(O)C2O)C1OC1OCC(O)C(O)C1O)C3	S
swt425	O=CC(O)C(O)C(O)CO	S
swt426	C=C1CC23CCC4C(C)(C(=O)OC5OC(CO)C(O)C(O)C5O)CCCC4(C)C2CCC1(OC1OC(CO)C(O)C(O)C1O)C3	S
swt427	O=C1NS(=O)(=O)c2ccccc21	S
swt428	Oc1ccc(C2Oc3c(c(O)cc(O)c3C3c4c(O)cc5c(c4OC(c4ccc(O)cc4)C3O)C3c4c(O)cc(O)cc4OC(c4ccc(O)cc4)(O5)C3O)CC2O)cc1	S
swt429	CC(CCC(OC1OC(COC2OC(CO)C(O)C(O)C2O)C(O)C(O)C1OC1OC(CO)C(O)C(O)C1O)C(C)(C)O)C1CCC2(C)C3CC=C4C(CCC(OC5OC(CO)C(O)C(O)C5O)C4(C)C)C3(C)C(O)CC12C	S
swt430	O=C(CO)C(O)C(O)C(O)CO	S
swt431	CCC(C)C(=O)OC(C)C1(O)CCC2(O)C3CCC4CC(OC5CC(O)C(OC6CC(OC)C(OC7CC(OC)C(OC8CC(OC)C(OC9OC(C)C(OC%10OC(CO)C(O)C(O)C%10O)C(OC)C9O)C(C)O8)C(C)O7)C(C)O6)C(C)O5)CCC4(C)C3CC(OC(C)=O)C12C	S
swt432	CC=Cc1ccc(OC)cc1	S
swt433	O=CC=Cc1ccccc1	S
swt434	CC1(C(=O)[O-])CCC2(C)CCC3(C)C(=CC(=O)C4C5(C)CCC(OC6OC(C(=O)[O-])C(O)C(O)C6OC6OC(C(=O)[O-])C(O)C(O)C6O)C(C)(C)C5CCC43C)C2C1.[K+].[K+].[K+]	S
swt435	OC1COC(OC2COC(O)C(O)C2O)C(O)C1O	S
swt436	OCC1OC(O[C@]2(CCl)OC(CCl)C(Cl)C2O)C(O)C(O)C1O	S
swt437	OCC1OC(O[C@]2(CCl)OC(CO)C(Cl)C2O)C(O)C(O)C1O	S
swt438	OCC1OC(O[C@]2(CCl)OC(CCl)C(O)C2O)C(O)C(O)C1O	S
swt439	OCC1OC(O[C@]2(CCl)OC(CO)C(O)C2O)C(O)C(O)C1O	S
swt440	OCC1OC(O[C@]2(CCl)OC(CCl)C(Br)C2O)C(O)C(O)C1Cl	S
swt441	OCC1OC(O[C@]2(CCl)OC(CCl)C(F)C2O)C(O)C(O)C1Cl	S
swt442	OCC1OC(O[C@]2(CBr)OC(CBr)C(Br)C2O)C(O)C(O)C1Br	S
swt443	OCC1OC(O[C@]2(CCl)OC(CCl)C(Cl)C2O)C(O)C(O)C1Cl	S
swt444	OCC1OC(O[C@]2(CCl)OC(CO)C(Cl)C2O)C(O)C(O)C1Cl	S
swt445	OCC1OC(O[C@]2(CBr)OC(CBr)C(O)C2O)C(O)C(O)C1Br	S
swt446	OCC1OC(O[C@]2(CCl)OC(CCl)C(O)C2O)C(O)C(O)C1Cl	S
swt447	OCC1OC(O[C@]2(CF)OC(CF)C(O)C2O)C(O)C(O)C1F	S
swt448	OCC1OC(O[C@]2(CI)OC(CI)C(O)C2O)C(O)C(O)C1I	S
swt449	OCC1O[C@@](CCl)(OC2OC(CO)C(Cl)C(O)C2O)C(O)C1O	S
swt450	OCC1OC(O[C@]2(CO)OC(CCl)C(Cl)C2O)C(O)C(O)C1Cl	S
swt451	OC1C(O[C@]2(CCl)OC(CCl)C(O)C2O)OC(CCl)C(Cl)C1O	S
swt452	OCC1O[C@@](CO)(OC2OC(CO)C(Cl)C(O)C2O)C(O)C1O	S
swt453	OCC1OC(O[C@]2(CBr)OC(CBr)C(Br)C2O)C(O)C(O)C1F	S
swt454	OCC1OC(O[C@]2(CCl)OC(CCl)C(Cl)C2O)C(O)C(O)C1F	S
swt455	CCCOc1ccc(CCC(=O)c2c(O)cc(OC3OC(CO)C(O)C(O)C3O[C@H]3OC(C)C(O)C(O)C3O)cc2O)cc1O	S
swt456	C[C@]1(C(=O)O)CCC[C@@]2(C)c3ccccc3[C@@](O)(C(=O)O)[C@H]12	S
swt457	OCC1OC(O[C@]2(CO)OC(CCl)C(O)C2O)C(O)C(O)C1O	S
swt458	OC1C(CCl)OC(O[C@]2(CCl)OC(CCl)C(O)C2O)C(O)C1O	S
swt459	NC(Cc1c[nH]c2cccc(Cl)c12)C(=O)O	S
swt460	CC1(C)C(O[C@@H]2OC(C(=O)O)C(O)C(O)C2O[C@@H]2OC(C(=O)O)C(O)C(O)C2O)CC[C@@]2(C=O)[C@H]1CC[C@@]1(C)[C@@H]2CC[C@@H]2C3=C[C@@](C)(C(=O)O)CC[C@@]3(C)CC[C@@]21C	S
swt461	CC1(C)C(O[C@@H]2OC(C(=O)O)C(O)C(O)C2O[C@@H]2OC(C(=O)O)C(O)C(O)C2O)CC[C@@]2(C=O)[C@H]1CC[C@@]1(C)[C@@H]2CC=C2[C@@H]3C[C@@](C)(C(=O)O)CC[C@@]3(C)CC[C@@]21C	S
swt462	CC1(C)C(OC2OC(C(=O)O)C(O)C(O)C2OC2OC(C(=O)O)C(O)C(O)C2O)CC[C@@]2(CO)C1CC[C@]1(C)C2CCC2C3=C[C@](C)(C(=O)O)CC[C@]3(C)CC[C@@]21C	S
swt463	CC1(C)C(OC2OC(C(=O)O)C(O)C(O)C2OC2OC(C(=O)O)C(O)C(O)C2O)CC[C@@]2(CO)C1CC[C@]1(C)C2CC=C2C3C[C@](C)(C(=O)O)CC[C@]3(C)CC[C@@]21C	S
swt464	COC(=O)C1O[C@H](OC2CC[C@]34C[C@@]35CC[C@@]3(C)[C@@H](C(C)[C@H]6CC=C(C)C(=O)O6)CC[C@@]3(C)[C@H]5CC[C@H]4[C@@]2(C)C(=O)O)C(O[C@H]2OC(CO)C(O)C(O)C2O)C(O)C1O	S
swt465	CC1=CC[C@H](C(C)[C@H]2CC[C@@]3(C)[C@H]4CC[C@H]5[C@@](C)(C(=O)O)C(O[C@H]6OC(CO)C(O)C(O)C6O[C@H]6OC(CO)C(O)C(O)C6O)CC[C@@]56C[C@]46CC[C@@]23C)OC1=O	S
swt466	CC1=CC[C@H](C(C)[C@H]2CC[C@@]3(C)[C@H]4CC[C@H]5[C@@](C)(C(=O)O)C(O[C@H]6OC(C(=O)O)C(O)C(O)C6O[C@H]6OC(CO)C(O)C(O)C6O)CC[C@@]56C[C@]46CC[C@@]23C)OC1=O	S
swt467	CC1(C)CC2C3=CCC4[C@@]5(C)CCC(OC6OC(COC7OCC(O)C(O)C7O)C(O)C(O)C6OC6OC(CO)C(O)C(O)C6O)C(C)(C)C5CC[C@@]4(C)[C@@]3(C)CC(O)[C@]23CC1OC3=O	S
swt468	COC(=O)C(NC(=O)C(N)CC(=O)O)C(=O)OC(=O)OC1CC2CC[C@]1(C)C2(C)C	S
swt469	CCOC(=O)C(NC(=O)C(N)CC(=O)O)C(=O)OC(=O)OC1CC2CC[C@]1(C)C2(C)C	S
swt470	CC1=C(CCc2ccoc2)[C@]2(C)CCC(O[C@@H]3OC(CO)C(O)C(O)C3O[C@@H]3OCC(O)C(O)C3O)C(C)(C)[C@H]2CC1	S
swt471	Cc1cccc(CN/C(=N\c2ccc(C#N)cc2)NCC(=O)O)c1	S
swt472	CC(=O)OCC1OC(OC2CC[C@@]3(C)C(CC[C@]4(C)C3CC(OC3OC(C)C(O)C(O)C3O)C3C([C@@]5(C)CCC(C(C)(C)O)O5)CC[C@@]34C)C2(C)C)C(O)C1O	S
swt473	C=C1C[C@@]23CCC4[C@@](C)(CCC[C@@]4(C)C(=O)OC4OC(CO)C(O)C(O)C4O)C2CC[C@@]1(OC1OC(CO)C(O)C(O)C1OC1OC(C)C(O)C(O)C1O)C3	S
swt474	CC(O)C(O)C(O)C(O)C=O	S
swt475	O=CC(O)C(O)C(O)C(O)CO	S
swt476	C/C(=C\CO)CCC1=C(C=O)CC(OC2OCC(O)C(O)C2O)C2[C@@](C)(CO)CCC[C@@]12C	S
swt477	CC1(C)C(O[C@@H]2OC(C(=O)O)C(O)C(O)C2O[C@@H]2OC(C(=O)O)C(O)C(O)C2O)CC[C@@]2(C)[C@H]1CC[C@@]1(C)[C@@H]2C(=O)C=C2[C@@H]3C[C@@](C)(C(=O)O)CC[C@@]3(C)CC[C@@]21C	S
swt478	Oc1cc2c(cc1O)[C@@H]1c3ccc(O)c(O)c3OC[C@@]1(O)C2	S
swt479	CCOc1ccc(CCC(=O)c2c(O)cc(OC3OC(CO)C(O)C(O)C3O[C@H]3OC(C)C(O)C(O)C3O)cc2O)cc1O	S
swt480	O=C(CO)C(O)C(O)C(O)COC1OC(CO)C(O)C(O)C1O	S
swt481	Oc1cc2c(cc1O)C1c3ccc(O)c(O)c3OC[C@@]1(O)O2	S
swt482	COc1ccc2c(c1)O[C@]1(O)COc3ccccc3C21	S
swt483	COc1cc2c(cc1O)C1CC[C@]3(C)CCCC3C1CC2	S
swt484	OCC(O)C(O)[C@H](OC1OC(CO)C(O)C(O)C1O)C(O)CO	S
swt485	O=CC(O)C(O)[C@H](OC1OC(CO)C(O)C(O)C1O)C(O)CO	S
swt486	O=C(CO)C(O)[C@H](OC1OC(CO)C(O)C(O)C1O)C(O)CO	S
swt487	N#Cc1ccc(N/C(=N/Cc2cccc3c2OCO3)NCC(=O)O)cc1	S
swt488	CC(CCC(OC1OC(CO)C(O)C(O)C1O)C(C)(C)O)[C@H]1CC[C@@]2(C)[C@@H]3CC=C4[C@H](CCC(O[C@H]5OC(CO)C(O)C(O)C5O)C4(C)C)[C@]3(C)C(O)C[C@@]12C	S
swt489		S
swt490	CC1O[C@H](OC2C(Oc3cc(O)c(C(=O)CCc4ccc(O)c(O)c4)c(O)c3)OC(CO)C(O)C2O)C(O)C(O)C1O	S
swt491	COc1ccc(CCC(=O)c2c(O)cc(OC3OC(CO)C(O)C(O)C3O[C@H]3OC(C)C(O)C(O)C3O)cc2O)cc1O	S
swt492	CC1CCC(C(C)C2CCC3C4CC(=O)C5CC(OC6OC(CO)C(O)C(O)C6OC6OC(C)C(O)C(O)C6O)CC[C@]5(C)C4CC[C@@]23C)OC1OC1OC(C)C(O)C(O)C1O	S
swt493	CC1CC[C@H](C(C)[C@H]2CC[C@@H]3C4=CC(=O)[C@H]5CC(O[C@H]6OC(CO)C(O)C(O)C6O[C@H]6OC(C)C(O)C(O)C6O)CC[C@]5(C)[C@@H]4CC[C@]32C)OC1O[C@H]1OC(C)C(O)C(O)C1O	S
swt494	OC[C@]1(O)OCC(O)C(O)C1O	S
swt495	C=C(C)C1CC[C@]2(C)[C@H](CC(O[C@@H]3OC(C)C(O)C(O)C3O)[C@H]3[C@H]([C@](C)(O)C/C=C/C(C)(C)O)CC[C@]32C)[C@]1(C)CCC(=O)O	S
swt496	C=C(C)C1CC[C@]2(C)[C@@H](CC(O[C@@H]3OCC(O)C(O)C3O)[C@H]3[C@@H]([C@@](C)(O)C/C=C/C(C)(C)O)CC[C@@]32C)[C@]1(C)CCC(=O)O	S
swt497	OCC1OC(OCC2OC(O[C@]3(CO)OC(CO)C(O)C3O)C(O)C(O)C2O)C(O)C(O)C1O	S
swt498	C=C1C[C@]23CC[C@@H]4[C@@](C)(C(=O)O)CCC[C@@]4(C)[C@H]2CC[C@]1(O[C@@H]1OC(CO)C(O)C(O[C@H]2OC(CO)C(O)C(O)C2O)C1O[C@H]1OC(CO)C(O)C(O)C1O)C3	S
swt499	C=C1C[C@@]23CCC4[C@@](C)(C(=O)OC5OC(CO)C(O)C(O)C5OC5OC(CO)C(O)C(O)C5O)CCC[C@@]4(C)C2CC[C@]1(OC1OC(CO)C(O)C(O)C1OC1OC(CO)C(O)C(O)C1O)C3	S
swt500	C=C1C[C@]23CC[C@H]4[C](C(=O)OC5OC(CO)C(O)C(O)C5O)CCC[C@@]4(C)[C@@H]2CC[C@@]1(O[C@H]1OC(CO)C(O)C(O[C@H]2OC(CO)C(O)C(O)C2O)C1O[C@H]1OCC(O)C(O)C1O)C3	S
swt501	C=C1C[C@@]23CC[C@H]4[C@@](C)(C(=O)OC5OC(CO)C(O)C(O)C5O)CCC[C@@]4(C)[C@@H]2CC[C@@]1(O[C@@H]1OC(CO)C(O)C(O)C1O)C3	S
swt502	Oc1ccc(C2Oc3c(c(O)cc(O)c3C3c4c(O)cc5c(c4OC(c4ccc(O)cc4)C3O)[C@@H]3c4c(O)cc(O)cc4O[C@@](c4ccc(O)cc4)(O5)[C@H]3O)CC2O)cc1	S
swt503	OCC1OC(OCC2OC(OCC3OC(O[C@]4(CO)OC(CO)C(O)C4O)C(O)C(O)C3O)C(O)C(O)C2O)C(O)C(O)C1O	S
swt504	C=C1C[C@]23CC[C@@H]4[C@@](C)(CCC[C@@]4(C)C(=O)O)[C@@H]2CC[C@@]1(O[C@H]1OC(CO)C(O)C(O)C1O[C@@H]1OC(CO)C(O)C(O)C1O)C3	S
swt505	C=C1C[C@@]23CC[C@H]4[C@@](C)(C(=O)OC5OC(CO)C(O)C(O)C5O)CCC[C@@]4(C)[C@H]2CC[C@@]1(O[C@@H]1OC(CO)C(O)C(O)C1O[C@H]1OC(CO)C(O)C(O)C1O)C3	S
swt506	N#Cc1ccc(/N=C(\NCC(=O)O)NC2CCCCCCCC2)cc1	S
swt507	OCC1OC(O[C@]2(CO)OC(CO)C(O)C2O)C(O)C(O)C1O	S
swt508	O=C(O)CCNC(=O)Nc1ccc([N+](=O)[O-])cc1.[NaH]	S
swt509	C/C=C/c1ccc(OC)cc1	S
swt510	O=C/C=C/c1ccccc1	S
swt511	OCC1OC(O[C@H]2OC(CO)C(O)C(O)C2O)C(O)C(O)C1O	S
swt512	NC(Cc1c[nH]c2ccccc12)C(=O)O	S
swt513	C=C(C)C1CC=C(/C=N/O)CC1	S
swt514	C=C(C)C1CC=C(C=O)CC1	S
swt515	CC(C)=CCC[C@](C)(O)[C@@H]1CCC(C)=CC1=O	S
swt516	N[C@@H](C[C@@](O)(CC1=NCc2ccccc21)C(=O)O)C(=O)O	S
swt517	O=C(O)C/N=C(/Nc1cc(Cl)cc(Cl)c1)NC(c1ccccc1)c1ccccc1	S
swt518	C[C@@H](NC(=O)[C@@H](N)CC(=O)O)C(=O)NC1C(C)(C)SC1(C)C	S
swt519	O=C(O)Cc1ccccc1Nc1c(Cl)cccc1Cl	B
swt520	O=C(O)c1cccnc1Nc1cccc(C(F)(F)F)c1	B
swt521	O=C(Oc1ccccc1C(=O)O)c1ccccc1O	B
939	Clc1ccc(COC(Cn2ccnc2)c2ccc(Cl)cc2Cl)c(Cl)c1	B
938	Cc1cccn2c(=O)c(-c3nn[nH]n3)cnc12	B
937	Cc1cccc(Nc2ccccc2C(=O)O)c1C	B
936	CCOC(=O)CC(SP(=S)(OC)OC)C(=O)OCC	B
935	CCC1=C(C)CN(C(=O)NCCc2ccc(S(=O)(=O)NC(=O)NC3CCC(C)CC3)cc2)C1=O	B
934	COc1ccnc(CS(=O)c2nc3ccc(OC(F)F)cc3[nH]2)c1OC	B
933	C=C1C(O)CCC(C)=CC2OC(=O)C(C)C2CC1OC(C)=O	B
932	O=C(O)c1ccc2c(c1)OCO2	B
931	CC(C)(O)C1C2OC(=O)C1C1(O)CC3OC34C(=O)OC2C14C	B
930	O=Cc1cccc2cccc(C(=O)O)c12	B
929	O=C(O)c1cccc2ccccc12	B
928	C/C=C(\C)C(=O)OC1CC2C(CC=C3CC(O)CCC32C)C2(O)CCC(C(C)=O)C12C	B
927	C/C=C(/C)C(=O)OC1CC2C(CC=C3CC(OC4CC(OC)C(OC5CC(OC)C(OC6OC(C)C(O)C(OC)C6O)C(C)O5)C(C)O4)CCC32C)C2(O)CCC(C(C)=O)C12C	B
926	COc1ccc(O)cc1	B
925	O=c1c2ccccc2oc2ccccc12	B
924	O=C1C(=Cc2ccc(O)c(O)c2)Oc2cc(O)ccc21	B
923	Oc1ccc(C=Cc2cc(O)cc(O)c2)cc1	B
922	O=c1c(-c2ccc(O)c(O)c2)coc2cc(O)ccc12	B
921	O=c1c(-c2ccc(O)cc2)coc2c(O)c(O)ccc12	B
920	O=c1c(-c2ccc(O)cc2)coc2cc(O)c(O)cc12	B
919	O=c1c(-c2ccccc2)coc2ccccc12	B
918	O=c1c(-c2ccccc2)coc2cc(O)ccc12	B
917	COc1cc2c(=O)c(-c3ccc(O)cc3)coc2cc1OC1OC(CO)C(O)C(O)C1O	B
916	COc1cc2c(=O)c(-c3ccc(O)cc3)coc2cc1O	B
915	COc1ccc(-c2coc3cc(O)ccc3c2=O)cc1	B
914	COc1ccc(-c2coc3cc(OC)ccc3c2=O)cc1	B
913	COc1ccc(-c2coc3cc(O)cc(O)c3c2=O)cc1	B
912	CC(=O)OCC1OC(Oc2cc(O)c3c(=O)c(-c4ccc(O)cc4)coc3c2)C(O)C(O)C1O	B
909	O=C(CCc1ccc(O)cc1)c1c(O)cc(O)cc1O	B
908	O=C(C=Cc1ccc(O)cc1)c1cc(O)ccc1O	B
907	O=C(C=Cc1ccccc1O)c1ccc(O)cc1O	B
906	O=C(C=Cc1ccc(O)cc1)c1ccc(O)cc1O	B
905	O=C(C=Cc1ccccc1)c1ccc(O)cc1	B
904	O=C(C=Cc1ccc(O)c(O)c1)c1c(O)cc(O)cc1O	B
903	O=C(C=Cc1cccc(O)c1)c1ccccc1O	B
902	O=C(C=Cc1ccccc1)c1ccccc1	B
901	O=C(C=Cc1ccc(O)c(O)c1)c1ccc(O)cc1O	B
900	O=C1c2c(O)cc(O)cc2OC(c2ccc(O)c(O)c2)C1O	B
899	COc1cc(C2Oc3cc(C4Oc5cc(O)cc(O)c5C(=O)C4O)ccc3OC2CO)ccc1O	B
898	O=C1c2ccc(O)cc2OC(c2ccc(O)c(O)c2)C1O	B
897	O=C1CC(c2ccccc2)Oc2cc(O)cc(O)c21	B
896	O=C1CC(c2ccc(O)cc2)Oc2cc(O)ccc21	B
895	COc1cc(C2CC(=O)c3c(O)cc(O)cc3O2)ccc1O	B
894	COc1ccc(C2CC(=O)c3c(O)cc(O)cc3O2)cc1O	B
893	O=C1CC(c2ccccc2)Oc2ccccc21	B
892	O=C1CC(c2ccc(O)c(O)c2)Oc2cc(O)cc(O)c21	B
891	O=c1c(O)c(-c2ccc(O)cc2)oc2cc(O)ccc12	B
890	O=c1c(O)c(-c2ccc(O)c(O)c2)oc2ccc(O)cc12	B
889	O=c1c(O)c(-c2ccc(O)c(O)c2)oc2cc(O)c(O)c(O)c12	B
888	O=c1c(O)c(-c2cc(O)c(O)c(O)c2)oc2cc(O)cc(O)c12	B
887	O=c1c(O)c(-c2ccc(O)cc2O)oc2cc(O)cc(O)c12	B
886	O=c1c(O)c(-c2ccc(O)cc2)oc2cc(O)cc(O)c12	B
885	COc1cc(-c2oc3cc(O)cc(O)c3c(=O)c2O)ccc1O	B
884	O=c1c(O)c(-c2ccc(O)cc2)oc2c(O)c(O)cc(O)c12	B
883	O=c1c(O)c(-c2ccc(O)c(O)c2)oc2c(O)c(O)cc(O)c12	B
882	O=c1c(O)c(-c2ccc(O)c(O)c2)oc2cc(O)ccc12	B
881	O=c1c(O)c(-c2ccccc2O)oc2cc(O)cc(O)c12	B
880	COc1ccc(-c2cc(=O)c3c(OC)cc(OC)cc3o2)cc1	B
879	O=c1cc(-c2ccc(O)c(O)c2)oc2cc(O)ccc12	B
878	O=c1cc(-c2ccccc2O)oc2cc(O)cc(O)c12	B
877	O=c1cc(-c2cc(O)c(O)c(O)c2)oc2cc(O)cc(O)c12	B
876	O=c1cc(-c2ccc(O)cc2)oc2cc(O)c(O)c(O)c12	B
875	COc1c(O)cc2oc(-c3ccc(O)c(O)c3)cc(=O)c2c1O	B
874	O=c1cc(-c2ccc(O)c(O)c2)oc2cc(O)cc(O)c12	B
873	COc1ccc2c(=O)cc(-c3ccc(O)cc3)oc2c1	B
872	COc1ccc2oc(-c3ccc(O)cc3)cc(=O)c2c1	B
871	O=c1cc(-c2ccc(O)cc2)oc2ccccc12	B
870	O=c1cc(-c2ccccc2)oc2cccc(O)c12	B
869	COc1cc(O)c2c(=O)cc(-c3ccc(O)cc3)oc2c1	B
868	O=c1cc(-c2ccccc2)oc2ccccc12	B
867	COc1cc2oc(-c3ccccc3)cc(=O)c2cc1OC	B
866	COc1cc(OC)c2c(=O)cc(-c3ccccc3)oc2c1	B
865	O=c1cc(-c2ccc(O)cc2)oc2cc(O)ccc12	B
864	O=c1cc(-c2ccc(O)cc2)oc2ccc(O)cc12	B
863	O=c1cc(-c2ccc(O)cc2)oc2cccc(O)c12	B
862	O=c1cc(-c2ccccc2O)oc2cccc(O)c12	B
861	COc1cc(-c2cc(=O)c3c(O)cc(O)cc3o2)ccc1O	B
860	O=c1cc(-c2ccccc2)oc2cc(O)cc(O)c12	B
859	O=c1cc(-c2ccc(O)cc2)oc2cc(O)cc(O)c12	B
858	OCC1OC(Oc2ccccc2)C(O)C(O)C1O	B
857	C=C1C(=O)C23CCC4C(C)(C)CC(OOC5OC(CO)C(O)C(O)C5O)CC4(C)C2CCC1C3	B
856	CC1(C)C(=O)CCC2(C)C3CCC4CC3(CCC12)CC4(O)COC1OC(CO)C(O)C(O)C1O	B
855	CCCCN(CCCC)CCN1S(=O)(=O)c2ccccc2S1(=O)=O	B
854	CCN(CC)CCCN1S(=O)(=O)c2ccccc2S1(=O)=O	B
853	CC(C)OC1=NS(=O)(=O)c2ccccc21	B
852	CCN(CC)C1=NS(=O)(=O)c2cc([N+](=O)[O-])ccc21	B
851	CCCCN(CCCC)CCN1C(=O)c2ccccc2S1(=O)=O	B
850	CN1C(=O)c2ccc(S(N)(=O)=O)cc2S1(=O)=O	B
849	C=CCN1C(=O)c2ccc([N+](=O)[O-])cc2S1(=O)=O	B
848	CCN(CC)CCCN1C(=O)c2ccccc2S1(=O)=O	B
847	CCN(CC)CCN1C(=O)c2ccccc2S1(=O)=O	B
846	O=C1NS(=O)(=O)c2ccc([N+](=O)[O-])cc21	B
845	O=C1c2ccc([N+](=O)[O-])cc2S(=O)(=O)N1SC(Cl)(Cl)Cl	B
844	CCCCCN1C(=O)c2ccc([N+](=O)[O-])cc2S1(=O)=O	B
843	CC(C)N1C(=O)c2ccc([N+](=O)[O-])cc2S1(=O)=O	B
842	CCCCN1C(=O)c2ccc([N+](=O)[O-])cc2S1(=O)=O	B
841	O=C1NS(=O)(=O)c2c1cccc2[N+](=O)[O-]	B
840	O=C1NS(=O)(=O)c2cc([N+](=O)[O-])ccc21	B
839	CC(C)c1ccc(C=NO)cc1	B
838	NC(Cc1ccccc1)C(=O)NC(Cc1ccccc1)C(=O)NC(Cc1ccccc1)C(=O)O	B
837	NC(N)=NCCCC(NC(=O)C1CCCN1)C(=O)O	B
836	CC(C)CC(NC(=O)C(N)Cc1ccccc1)C(=O)O	B
835	NCC(=O)NC(Cc1ccccc1)C(=O)O	B
834	CC(C)CC(NC(=O)CN)C(=O)O	B
833	CC(C)CC(N)C(=O)NC(CC(C)C)C(=O)NC(CC(C)C)C(=O)O	B
832	NC(Cc1c[nH]c2ccccc12)C(=O)NC(Cc1c[nH]c2ccccc12)C(=O)O	B
831	OB(O)C=Cc1ccc(Cl)cc1	B
830	CC(C)CC(NC(=O)C(N)Cc1c[nH]c2ccccc12)C(=O)O	B
829	NC(Cc1ccccc1)C(=O)NC(Cc1c[nH]c2ccccc12)C(=O)O	B
828	CC(C)CC(N)C(=O)NC(Cc1c[nH]c2ccccc12)C(=O)O	B
827	NC(Cc1c[nH]c2ccccc12)C(=O)O	B
825	CNC(CC(C)C)C(=O)NC1C(=O)NC(CC(N)=O)C(=O)NC2C(=O)NC3C(=O)NC(C(=O)NC(C(=O)O)c4cc(O)cc(O)c4-c4cc3ccc4O)C(O)c3ccc(c(Cl)c3)Oc3cc2cc(c3OC2OC(CO)C(O)C(O)C2OC2CC(C)(N)C(O)C(C)O2)Oc2ccc(cc2Cl)C1O	B
824	O=c1oc2cc(O)ccc2c2oc3cc(O)ccc3c12	B
823	CC(NC(=O)C(N)CC(=O)O)C(=O)NC1C(C)(C)SC1(C)C	B
822	O=S=O	B
821	C#N	B
820	O=S(=O)(O)ON=C(Cc1c[nH]c2ccccc12)SC1OC(CO)C(O)C(O)C1O	B
819	C=CC(O)CC(=NOS(=O)(=O)O)SC1OC(CO)C(O)C(O)C1O	B
818	C=CCC(=NOS(=O)(=O)[O-])SC1OC(CO)C(O)C(O)C1O	B
817	O=c1c(-c2ccc(O)cc2)coc2cc(OC3OC(CO)C(O)C(O)C3O)ccc12	B
816	O=c1c(-c2ccc(O)cc2)coc2cc(OC3OC(CO)C(O)C(O)C3O)cc(O)c12	B
815	O=C(OC1Cc2c(O)cc(O)cc2OC1c1ccc(O)c(O)c1)c1cc(O)c(O)c(O)c1	B
814	Oc1cc(O)c2c(c1)OC(c1cc(O)c(O)c(O)c1)C(O)C2	B
813	Oc1cc(O)c2c(c1)OC(c1ccc(O)c(O)c1)C(O)C2	B
812	COc1ccc(-c2cc(=O)c3c(OC)c(OC)c(OC)cc3o2)cc1OC	B
811	COc1ccc(-c2cc(=O)c3c(OC)c(OC)c(OC)c(OC)c3o2)cc1OC	B
810	COc1ccc(-c2cc(=O)c3c(OC)c(OC)c(OC)c(OC)c3o2)cc1	B
809	Oc1cc(O)c2c(c1)OC(c1ccc(O)c(O)c1)C(O)C2	B
808	O=C(OC1Cc2c(O)cc(O)cc2OC1c1cc(O)c(O)c(O)c1)c1cc(O)c(O)c(O)c1	B
807	CC12C=CC(=O)C=C1CCC1C2C(O)CC2(C)C1CCC2(O)C(=O)CO	B
806	COc1ccc2cc3[n+](cc2c1OC)CCc1cc2c(cc1-3)OCO2	B
805	O=C1CCCc2ccccc21	B
804	[Cl-].[K+]	B
803	COc1cc(O)c2c(=O)c(-c3ccc(O)cc3)coc2c1	B
802	Oc1ccc(C2COc3cc(O)ccc3C2)cc1	B
801	O=c1c(-c2ccc(O)cc2)coc2cc(O)ccc12	B
800	O=c1c(-c2ccc(O)cc2)coc2cc(O)cc(O)c12	B
799	C=C1C2CCC(C2)C1(C)CCC=C(C)COC(C)=O.CC(=O)OCC(C)=CCCC1(C)C2CC3C(C2)C31C	B
798	CCCCCCCCCCCCCCCCCC(=O)OCCOCC(OCCOC)C1OCC(OCCOC)C1OCCOC	B
797	C=C(C)CCCC(C)CCOC(=O)CC(C)C	B
796	CC(C)C(C=O)c1ccccc1	B
795	CCCOC(=O)C=Cc1ccco1	B
794	CC(C)=CCCC(C)=CCOC(=O)CC(C)C	B
793	CCCCCCCCCCC=CC=O	B
792	CCCCCCCCC=CCCCCCCCC(=O)OCCOCC(OCCO)C1OCC(OCCO)C1OCCO	B
791	CC(C)=CCCC(C)=CCO	B
790	CC1=CCC(C(C)(C)OC(=O)CC(C)C)CC1	B
789	CCCCCCCCCCCC(=O)OCCOCC(OCCO)C1OCC(OCCO)C1OCCO	B
787	CC(=O)OC(C)c1ccccc1	B
786	CCC(=O)OC(C)(C)C1CC=C(C)CC1	B
785	CC1=CCC(C(C)(C)OC(=O)c2ccccc2N)CC1	B
783	C=C(C)CCCC(C)CCOC=O	B
782	C=CC(C)(CCC=C(C)C)OC=O	B
781	COC(Cc1ccccc1)OC	B
780	COc1ccc(C=O)cc1	B
779	CC(=O)OCCCc1ccccc1	B
778	CCC(C)C(=O)OC1CC(C)CCC1C(C)C	B
777	CC1=CCC(C(C)(C)OC=O)CC1	B
776	C=CC(O)CC	B
775	CCCOC(=O)CC(C)C	B
773	CC(=O)CCC=C(C)C	B
772	CC(=O)OCc1ccc2c(c1)OCO2	B
771	CCCCCCCCCOC(C)=O	B
770	CCCCCCCCCO	B
769	C=C(C)CCCC(C)CCOC(C)=O	B
768	CC(C)CC(=O)OCCc1ccccc1	B
767	COc1ccccc1C=O	B
766	COC(=O)c1ccccc1N	B
765	O=Cc1ccc2c(c1)OCO2	B
764	CCCCCCC(C)=O	B
763	CCCOC=O	B
762	CCCOC(C)=O	B
761	CCCOC(=O)CC	B
760	O=COCCc1ccccc1	B
759	CC(C)C(=O)OCCCc1ccccc1	B
758	CC(C)C(=O)OCCc1ccccc1	B
757	CC1=CC=C(C(C)C)CC1	B
756	CC1=CCC(C(C)C)=CC1	B
755	COc1cc(C)ccc1O	B
754	Cc1ccc2oc(=O)ccc2c1	B
753	COC(C)=O	B
752	NC(Cc1ccccc1)C(=O)O	B
751	CC(C)CC(N)C(=O)O	B
750	OCCc1ccccc1	B
749	Cn1cnc2c1c(=O)[nH]c(=O)n2C	B
748	CCCOC(=O)c1cc(O)c(O)c(O)c1	B
747	NCCS(=O)(=O)O	B
746	O=CCc1ccccc1	B
745	CCC(=O)OCC=C(C)CCC=C(C)C	B
744	O=COCC=Cc1ccccc1	B
743	OCC=Cc1ccccc1	B
742	CC(C)=CCCC(C)=CCOC=O	B
741	CC(=O)OCC=C(C)CCC=C(C)C	B
740	CC(C)=CCCC(C)=CC=O	B
739	CC=Cc1ccc(OC)c(OC)c1	B
738	CC12CCC(CC1=O)C2(C)C	B
737	CC(=O)OCC(OC(C)=O)C(OC(C)=O)C(OC(C)=O)C(C=O)OC(C)=O	B
736	CC(=O)OCCC(C)C	B
735	CCc1occc(=O)c1O	B
734	CCCCOC(=O)CCC(C)=O	B
733	CC12CCC(C1)C(C)(C)C2O	B
732	CC12CCC(C1)C(C)(C)C2=O	B
731	CCC(=O)OC(C)C	B
730	CCCCC(O)CC	B
729	CCCCCC(C)O	B
728	CCC(=O)OCC(C)C	B
727	COc1ccc(OC)cc1	B
726	CCCCCCOC(C)=O	B
725	CC(C)=CCCC(C)CCO	B
724	CCC(=O)OCCC(C)CCC=C(C)C	B
723	CC(=O)OCc1ccccc1	B
722	CCC(=O)OCC(COC(=O)CC)OC(=O)CC	B
721	CC(=O)OCC(C)C	B
720	CCOC=O	B
719	CC(O)CCO	B
718	CC(C)CCCC(C)CCO	B
717	CCC(=O)OCCC(C)C	B
716	CCOC(=O)Cc1ccccc1	B
715	CC(C)(O)Cc1ccccc1	B
714	COc1ccc(C(C)=O)cc1	B
713	CC(=O)c1ccccc1	B
712	CCOC(=O)CC(=O)c1ccccc1	B
711	C=CCc1ccc(OC)c(OC)c1	B
710	CC(C)CCOC(=O)c1ccccc1O	B
709	CC(C)COC(=O)c1ccccc1O	B
705	NC(Cc1cnc[nH]1)C(=O)O	B
704	Cl.Cl.O=C(O)COCCN1CCN(C(c2ccccc2)c2ccc(Cl)cc2)CC1	B
703	CN1C2CCC1CC(OC(=O)C(CO)c1ccccc1)C2.CN1C2CCC1CC(OC(=O)C(CO)c1ccccc1)C2.O.O=S(=O)(O)O	B
702	Cn1c(=O)ccc2ccccc21	B
701	CC1CCCC(C)N1	B
700	C1CCN2CC3CC(CN4CCCCC34)C2C1.O.O.O.O.O.O=S(=O)(O)O	B
698	CN(C)C(=N)N=C(N)N.O=C(O)CC(O)(CC(=O)O)C(=O)O	B
697	CCOC(=O)C(CCc1ccccc1)NC(C)C(=O)N1CCCC1C(=O)O	B
696	C=CC1CNC(=S)O1	B
695	CC(=S)Nc1ccccc1	B
694	CN(C)CCC=C1c2ccccc2COc2ccccc21	B
693	OCC1CCCN2CCCCC12	B
692	C=CC1CN2CCC1CC2C(O)c1ccnc2ccccc12	B
691	CCC1OC(=O)C(C)C(OC2CC(C)(OC)C(O)C(C)O2)C(C)C(OC2OC(C)CC(N(C)C)C2O)C(C)(OC)CC(C)C(=O)C(C)C(O)C1(C)O	B
690	CC(CCc1ccccc1)NCC(O)c1ccc(O)c(C(N)=O)c1.Cl	B
689	CC(=O)c1cnccn1	B
688	CCCC1CC(C(=O)NC(C(C)Cl)C2OC(SC)C(O)C(O)C2O)N(C)C1	B
687	O=C1CCCCCCC1	B
686	CC(C)CNCC(C)C	B
685	Cc1ccccn1	B
684	CCOC(=O)c1ccccc1	B
683	O=[N+]([O-])c1cccc2ccccc12	B
682	CC12C=CC(=O)C=C1CCC1C2C(=O)CC2(C)C1CCC2(O)C(=O)CO	B
681	CC1CC2C3CCC4=CC(=O)C=CC4(C)C3(F)C(O)CC2(C)C1(O)C(=O)CO	B
680	COc1ccc2nc(S(=O)Cc3ncc(C)c(OC)c3C)[nH]c2c1	B
679	CCn1cc(C(=O)O)c(=O)c2cc(F)c(N3CCNC(C)C3)c(F)c21	B
678	CCn1cc(C(=O)O)c(=O)c2cc(F)c(N3CCNCC3)nc21	B
677	O=C(O)c1cn(C2CC2)c2cc(N3CCNCC3)c(F)cc2c1=O	B
676	CN1CCN(CC(=O)N2c3ccccc3C(=O)Nc3cccnc32)CC1	B
675	CCN(CC)CCNC(=O)c1ccc(N)cc1	B
674	CC1COc2c(N3CCN(C)CC3)c(F)cc3c(=O)c(C(=O)O)cn1c23	B
673	CCC=CCC=CCC=CCCCCCCCC(=O)O	B
672	O=c1ccc2ccc(O)cc2o1	B
671	CCCCCCCCCC(=O)OCC(O)CO	B
669	COc1c(N2CCNC(C)C2)c(F)cc2c(=O)c(C(=O)O)cn(C3CC3)c12	B
668	C=Cc1cncc2c1CCOC2=O	B
667	C1CCNCC1	B
666	O=C(C=Cc1ccccc1)OC1CCN2CC3CC(CN4C(=O)CCCC34)C2C1	B
665	O=C1CC(c2ccc(O)cc2)Oc2cc(OC3OC(CO)C(O)C(O)C3O)cc(O)c21	B
664	O=C1CCCC2C3CC(CN12)C1CC(O)CCN1C3	B
661	CC1=CC(=O)NS(=O)(=O)O1	B
660	COc1ccc2ccc(=O)oc2c1CC1OC1(C)C	B
659	OCC1(O)OCC(O)C(O)C1O	B
658	O=C(O)c1cc(O)c(O)c(O)c1	B
657	C=C(CO)C(=O)OC1CC(=C)C2CC(O)C(=C)C2C2OC(=O)C(=C)C12	B
655	CC1OC(OC2C(Oc3cc(O)c4c(c3)OC(c3ccc(O)cc3)CC4=O)OC(CO)C(O)C2O)C(O)C(O)C1O	B
654	CCC1CN2CCc3cc(OC)c(OC)cc3C2CC1CC1NCCc2cc(OC)c(OC)cc21	B
653	Cc1cc2nc3c(=O)[nH]c(=O)nc-3n(CC(O)C(O)C(O)CO)c2cc1C	B
650	CN1CCCC1c1cccnc1	B
646	CC(CN1c2ccccc2Sc2ccccc21)N(C)C	B
645	OCC1OC(Oc2ccccc2)C(O)C(O)C1O	B
644	O=C1CC(c2ccc(O)cc2)Oc2cc(O)cc(O)c21	B
643	O=C(O)c1cc(-c2ccccc2)nc2ccccc12	B
641	CCN(CC)CCCC(C)Nc1ccnc2cc(Cl)ccc12.O=P(O)(O)O.O=P(O)(O)O	B
639	CC[NH+](CC)CCOC(=O)c1ccc(N)cc1Cl.[Cl-]	B
638	COC(CNC(N)=O)C[Hg]Cl	B
636	Cc1ccccc1CN1CCN(CCOC(c2ccccc2)c2ccccc2Cl)CC1.Cl.Cl	B
635	OC(O)C(Cl)(Cl)Cl	B
634	CC(CCC(=O)O)C1CCC2C3C(O)CC4CC(O)CCC4(C)C3CCC12C	B
633	CCC1CN2CCc3cc(OC)c(OC)cc3C2CC1CC1NCCc2cc(O)c(OC)cc21	B
632	COCC1=C(C(=O)OC(C)OC(=O)OC(C)C)N2C(=O)C(NC(=O)C(=NOC)c3csc(N)n3)C2SC1	B
629	Cc1nnc(SCC2=C(C(=O)[O-])N3C(=O)C(NC(=O)Cn4cnnn4)C3SC2)s1.[Na+]	B
627	CN(C)CCOC(c1ccc(Cl)cc1)c1ccccn1.O=C(O)C=CC(=O)O	B
624	CCOC(=O)n1ccn(C)c1=S	B
623	O=S(=O)([O-])c1ccc(O)cc1.O=S(=O)([O-])c1ccc(O)cc1.[Ca+2]	B
622	[Ca+2].[OH-].[OH-]	B
620	C=CCC1(CC=C)C(=O)NC(=O)NC1=O	B
617	CC(C)CNCCOC(=O)c1cccc(N)c1.Cl	B
616	CCCCC1(CC)C(=O)NC(=O)NC1=O	B
615	C=CCC1(CC(C)C)C(=O)NC(=O)NC1=O	B
613	CCC(C)C1(CC)C(=O)N=C([O-])NC1=O.[Na+]	B
612	CC(NC(C)(C)C)C(=O)c1cccc(Cl)c1.Cl	B
610	CC(=O)OC1CC2(O)C3CCC4CC(OC(=O)CCCCCCC(=O)NC(CCCN=C(N)N)C(=O)O)CCC4(C)C3CCC2(C)C1c1ccoc(=O)c1	B
609	CC[N+](C)(C)Cc1ccccc1Br.Cc1ccc(S(=O)(=O)[O-])cc1	B
607	O=C(O)C(O)(c1ccccc1)c1ccccc1	B
606	CC(C)(C)CC(C)(C)c1ccc(OCCOCC[N+](C)(C)Cc2ccccc2)cc1.[Cl-]	B
605	O.O.[Ba+2].[Cl-].[Cl-]	B
603	CCC1(CC)C(=O)N=C([O-])NC1=O.[Na+]	B
602	CCC1(CC)C(=O)NC(=O)NC1=O	B
601	CCN(CC)CC(O)CNc1c2ccc(Cl)cc2nc2ccc(OC)cc12.Cl.Cl	B
599	CCC=C(C)C1(CC)C(=O)NC(=O)NC1=O.[NaH]	B
597	CC1(c2ccccc2)C(=O)NC(=O)NC1=O	B
596	C=CCC1(c2ccccc2)C(=O)NC(=O)NC1=O	B
595	C[N+](C)(C)CCCCC[N+](C)(C)C.[Br-].[Br-]	B
593	C=CCC1(C(C)(C)CC)C(=O)NC(=O)NC1=O	B
591	C=C(Br)CC1(C(C)C)C(=O)NC(=O)N(C)C1=O	B
589	CCOc1ccc(NC(=O)C(C)O)cc1	B
588	CC1=CC(=O)CC(C(C)C)C1	B
587	CCCCCCC1(CC)C(=O)N=C([O-])NC1=O.[Na+]	B
586	C=C1C2CCC3C(CCC4C5(C)CCCC43CN3CCOC35)(C2)C1O	B
585	CC(=O)N(C)N(C(=O)C(=O)N(C)C)c1ccccc1	B
584	CCC(Br)(CC)C(N)=O	B
583	C=CCC1(C2C=CCC2)C(=O)NC(=O)NC1=O	B
582	C=CC1C(OC2OC(CO)C(O)C(O)C2O)OC=C2C(=O)NCCC21	B
581	O=C1c2c([N+](=O)[O-])cc([N+](=O)[O-])c(O)c2C(=O)c2c(O)c([N+](=O)[O-])cc([N+](=O)[O-])c21	B
580	CC(CC(C)(C)O)OC(O)C(Cl)(Cl)Cl	B
579	O=C(C(Cl)Cl)N(CCO)Cc1ccc(Cl)cc1Cl	B
578	CC12CCC(C(S(=O)(=O)[O-])C1=O)C2(C)C.CCN(CC)C(=O)c1ccc[n+](C)c1	B
577	C=C(Br)CC1(C(C)CC)C(=O)N=C([O-])NC1=O.[Na+]	B
576	C=C(Br)CC1(C(C)CC)C(=O)NC(=O)NC1=O	B
574	Cl.OC(c1ccccc1)(c1ccccc1)C1CCNCC1	B
570	O=C(O)C=Cc1ccccc1OC1OC(CO)C(O)C(O)C1O	B
569	CCC(C)(O)C(=O)OC1C(=O)OC2CC3C(C)=CC(O)C(O)C3(C)C3C4(O)OCC23C1C(C)C4O	B
567	CCOc1ccc2nccc(C(O)C3CC4CCN3CC4CC)c2c1	B
564	CCN(CC)CCOC(c1ccccc1)c1ccccc1.[Cl-]	B
562	CCCCCCCCCCCCNC(=O)C[N+](C)(C)Cc1ccccc1.[Cl-]	B
561	Cl.O=C(Nc1ccccc1)OCC(CN1CCCCC1)OC(=O)Nc1ccccc1	B
560	Cl.OC(CCN1CCCCC1)(c1ccccc1)C1CCCC1	B
559	CC(C1CCC2C3CCC4CC(N)CCC4(C)C3CCC21C)N(C)C	B
558	CCOCc1c(O)c(C(=O)O)c(C)c2c1OC(=O)c1c(C)cc(O)c(C=O)c1O2	B
557	CCN(CC)CC(C)(C)COC(=O)C(CO)c1ccccc1.O=P(O)(O)O	B
554	CC(CC(=O)CC(C)C1CC(O)C2(C)C3=C(C(=O)CC12C)C1(C)CCC(=O)C(C)(C)C1CC3O)C(=O)O	B
553	CC(C)c1cc2c(c(O)c1O)C13CCCC(C)(C)C1CC2OC3=O	B
551	CC(=O)CC(c1ccccc1)c1c([O-])c2ccccc2oc1=O.[Na+]	B
549	C=CC1CNCCC1CCC(=O)c1ccnc2ccc(OC)cc12.Cl	B
548	COC(=O)C1=COC(OC2OC(CO)C(O)C(O)C2O)C2C(C)CC(=O)C12	B
547	C=C1C2CCC3C(CCC4C5(C)CCCC43C3OCCN3C5)(C2)C1O	B
546	CCCC(CCC)C(N)=O	B
545	CC(CCC(=O)O)C1CCC2C3C(O)CC4CC(O)CCC4(C)C3CCC12C	B
544	COc1cc(Cc2cnc(N)nc2N)cc(OC)c1OC	B
543	CCN(CC)C(=O)CSc1ccc(Cl)nn1	B
542	CC1(C)C2CCC1(CS(=O)(=O)[O-])C(=O)C2.O=C1N(Cc2ccccc2)C2C[S+]3CCCC3C2N1Cc1ccccc1	B
541	CN1C(=O)OC(C)(C)C1=O	B
540	CC[N+](CC)(CC)CCC(O)(c1ccccc1)C1CCCCC1.[I-]	B
539	CCCC(=O)OCC(COC(=O)CCC)OC(=O)CCC	B
538	CC(=O)OCC(COC(C)=O)OC(C)=O	B
537	CCN(CC)c1cc(C)nc2ncnn12	B
536	COc1cccc(C2(O)CCCCC2CN(C)C)c1.Cl	B
534	CC1(C)OC2COC3(COS(N)(=O)=O)OC(C)(C)OC3C2O1	B
533	Cl.c1ccc(CC2=NCCN2)cc1	B
530	CCOC(=O)c1c(N)sc2c1CCN(Cc1ccccc1)C2.Cl	B
525	COc1ccc2cc1-c1cc(ccc1O)CC1c3cc4c(cc3CCN1C)Oc1c(OC)cc3c(c1O4)C(C2)N(C)CC3	B
523	Cl.O=C(Cn1c(=O)sc2ccc(Cl)cc21)N1CCN(CCO)CC1	B
522	O=c1cc[nH]c(=S)[nH]1	B
521	C=CCNC(N)=S	B
520	Cc1ncc(C[n+]2csc(CCO)c2C)c(N)n1.Cl.[Cl-]	B
517	CC(=O)Nc1ccc(C=NNC(N)=S)cc1	B
516	CC(=O)[O-].Cn1c(=O)c2[nH]cnc2n(C)c1=O.[Na+]	B
514	Cn1c(=O)c2[nH]cnc2n(C)c1=O	B
511	CC[N+](CC)(CC)CC.[OH-]	B
510	COC(=O)c1c(C)cc(OC(=O)c2c(C)cc(O)c(C=O)c2O)c(C)c1O	B
509	CCN1CC2(COC)C(O)CC(OC)C34C5CC6(O)C(O)C5C(O)(C(O)C6OC)C(C(OC)C23)C14	B
508	CCCCNc1ccc(C(=O)OCCN(C)C)cc1.Cl	B
505	CC1(O)CCC(C(C)(C)O)CC1.O	B
503	C=CCC1(C(C)CC)C(=O)NC(=O)NC1=O	B
502	Cl.Nc1c2c(nc3ccccc13)CCCC2	B
499	C=CC1C(OC2OC(CO)C(O)C(O)C2O)OC=C2C(=O)OCCC21O	B
498	CCCCC1(COC(=O)CCC(=O)O)C(=O)N(c2ccccc2)N(c2ccccc2)C1=O	B
497	CCC(C)(S(=O)(=O)CC)S(=O)(=O)CC	B
496	O=C1OC(c2ccc(O)c(S(=O)(=O)[O-])c2)(c2ccc(O)c(S(=O)(=O)[O-])c2)c2c(Br)c(Br)c(Br)c(Br)c21.[Na+].[Na+]	B
494	Cc1noc(NS(=O)(=O)c2ccc(N)cc2)c1C	B
491	COc1ccc(NS(=O)(=O)c2ccc(N)cc2)nn1	B
488	Cc1cc(NS(=O)(=O)c2ccc(N)cc2)no1	B
486	COc1cnc(NS(=O)(=O)c2ccc(N)cc2)nc1	B
484	Cc1ccnc(NS(=O)(=O)c2ccc(N)cc2)n1.[NaH]	B
482	CC(=O)OCC1OC(OC2(COC(C)=O)OC(COC(C)=O)C(OC(C)=O)C2OC(C)=O)C(OC(C)=O)C(OC(C)=O)C1OC(C)=O	B
481	C[N+](C)(C)CCOC(=O)CCC(=O)OCC[N+](C)(C)C.[Cl-].[Cl-]	B
476	[Br-].[Br-].[Sr+2]	B
475	CNC1C(OC2C(OC3C(O)C(O)C(N=C(N)N)C(O)C3N=C(N)N)OC(C)C2(O)C=O)OC(CO)C(O)C1O	B
471	O=S(=O)([O-])c1ccccc1O.[Na+]	B
469	[Br-].[Na+]	B
468	CC=C1CC(C)C(C)(O)C(=O)OCC2=CCN3CCC(OC1=O)C23	B
467	C=CCC1(C(C)CCC)C(=O)[N-]C(=O)NC1=O.[Na+]	B
466	CC1OC(OC2C=C3CCC4C(CCC5(C)C(c6ccc(=O)oc6)CCC45O)C3(C)CC2)C(O)C(OC2OC(CO)C(O)C(O)C2O)C1O	B
465	CC1=C2C3OC(=O)C(C)C3CCC2(C)C=CC1=O	B
464	NC(=O)c1ccccc1O	B
463	CC1=C2C3OC(=O)C(C)C3C(O)CC2(C)C=CC1=O	B
461	OCc1ccccc1OC1OC(CO)C(O)C(O)C1O	B
458	CC(CCc1ccc(O)cc1)OC1OC(CO)C(O)C(O)C1O	B
456	OC1CCCN2CC3CC(CN4CCCCC34)C12	B
455	Br.COC(=O)C1=CCCN(C)C1	B
453	CC1CCC2(C(=O)O)CCC3(C(=O)O)C(=CCC4C5(C)CCC(O)C(C)(C)C5CCC43C)C2C1C	B
449	c1ccc2ncncc2c1	B
447	CC[NH+](CC)CCCC(C)[NH2+]c1c2ccc(Cl)cc2nc2ccc(OC)cc12.[Cl-].[Cl-]	B
444	O=c1c(O)c(-c2ccc(O)c(O)c2)oc2cc(O)cc(O)c12	B
443	CCC12CCCN(CCc3c([nH]c4ccccc34)CC1)C2	B
442	COC1=CC=C2Nc3cc(Cl)ccc3C(N=C3C=C(CN4CCCC4)C(=O)C(CN4CCCC4)=C3)=C2N1.O=P(O)(O)O.O=P(O)(O)O.O=P(O)(O)O.O=P(O)(O)O	B
440	c1cn[nH]c1	B
439	CCC1CN2CCc3cc(OC)c(OC)cc3C2CC1CC1=C2C=C(OC)C(=O)C=C2CCN1	B
436	CNC(C)C(O)c1ccccc1.O=S(=O)(O)O	B
433	Cc1c(C(C)C)c(=O)n(-c2ccccc2)n1C	B
432	CCC(=O)OC(Cc1ccccc1)(c1ccccc1)C(C)CN(C)C.O.O=S(=O)(O)c1ccc2ccccc2c1	B
431	CCC(=O)OC(Cc1ccccc1)(c1ccccc1)C(C)CN(C)C.Cl	B
429	N=C(N)c1ccc(OCCCOc2ccc(C(=N)N)cc2)cc1.O=S(=O)(O)CCO.O=S(=O)(O)CCO	B
427	C=CCC1(C(C)C)C(=O)NC(=O)NC1=O	B
426	C=CCC1(C(C)C)C(=O)NC(=O)NC1=O.[NaH]	B
425	C=C(Br)CC1(C(C)C)C(=O)NC(=O)NC1=O	B
423	CCCNCC(O)COc1ccccc1C(=O)CCc1ccccc1.Cl	B
420	CCN(CC)CCOC(=O)c1ccc(N)cc1.O.O	B
416	O=S(=O)([O-])[O-].[K+].[K+]	B
415	O=S(=O)([O-])c1ccccc1OCO.[K+]	B
414	CC(C)=CCCC(C)=CCCC(=CCCC(C)=CCO)CO	B
413	Cl.OC(c1ccccc1)(c1ccccc1)C1CCCCN1	B
411	CCC1(CC)C(=O)CCNC1=O	B
410	CCn1cc(C(=O)O)c(=O)c2cnc(N3CCNCC3)nc21	B
408	CC(C)=CCCC(C)=CCCC(C)=CCN1CCN(Cc2ccc3c(c2)OCO3)CC1	B
407	C=C(C)C1C2OC(=O)C1C1(O)CC3OC34C(=O)OC2C14C.CC(C)(O)C1C2OC(=O)C1C1(O)CC3OC34C(=O)OC2C14C	B
406	CCC1OC(=O)C(C)C(=O)C(C)C(OC2OC(C)CC(N(C)C)C2O)C(C)CC(C)C(=O)C=CC1(C)O	B
405	CC1=C(C=O)C(C)(C)CC(OC2OC(CO)C(O)C(O)C2O)C1	B
404	O=[N+]([O-])c1cc([N+](=O)[O-])c(O)c([N+](=O)[O-])c1	B
402	Cl.c1ccc(N(CCN2CCCCC2)Cc2ccccn2)cc1	B
401	O=C(O)c1ccccc1C(=O)Nc1ccc(S(=O)(=O)Nc2nccs2)cc1	B
400	CCOC(=O)c1ccccc1C(=O)OCC	B
398	CN1CCC23c4c5ccc(OCCN6CCOCC6)c4OC2C(O)C=CC3C1C5	B
397	O=C(CCc1ccc(O)cc1)c1c(O)cc(O)cc1OC1OC(CO)C(O)C(O)C1O	B
396	O=C1[N-]C(=O)C(c2ccccc2)(c2ccccc2)N1.[Na+]	B
392	CNCC(O)c1cccc(O)c1.Cl	B
391	NC(N)=NC(N)=Nc1ccccc1	B
389	Cc1ccc(N(CC2=NCCN2)c2ccc(O)cc2)cc1.Cl	B
387	NC(=O)OCCCc1ccccc1	B
385	CCC1(c2ccccc2)C(=O)N=C([O-])NC1=O.[Na+]	B
382	NC(=S)Nc1cccc2ccccc12	B
381	COc1ccc(NC(C)=O)cc1	B
380	Cl.Nc1ccc(N=Nc2ccccc2)c(N)n1	B
378	CCOc1ccc(NC(C)=O)cc1	B
375	COC1CC(OC2CCC3(C)C4CCC5(C)C(C6=CC(=O)OC6)CCC5(O)C4CCC3(O)C2)OC(C)C1O	B
374	C1CCc2nnnn2CC1	B
373	CC(=O)CCCCn1c(=O)c2c(ncn2C)n(C)c1=O	B
371	CCCC(C)C1(CC)C(=O)N=C([O-])NC1=O.[Na+]	B
369	OCCCCCO	B
368	N=C(N)c1ccc(OCCCCCOc2ccc(C(=N)N)cc2)cc1.O=S(=O)(O)CCO.O=S(=O)(O)CCO	B
364	Cc1cc(=O)n(-c2ccccc2)n1C	B
363	CC(C)(CO)C(O)C(=O)NCCC(=O)[O-].CC(C)(CO)C(O)C(=O)NCCC(=O)[O-].[Ca+2]	B
360	CC(=O)OC1CC2CCC3C(CCC4(C)C3CC([N+]3(C)CCCCC3)C4OC(C)=O)C2(C)CC1[N+]1(C)CCCCC1.[Br-].[Br-]	B
359	CC(O)CCOCCC(C)O	B
358	COc1cc2c3cc1OCc1c(O)c(OC)cc4c1C(Cc1ccc(cc1)Oc1cc(ccc1O)CC3N(C)CC2)N(C)CC4	B
357	CCN(CC)CCOCCOC(=O)C(CC)(CC)c1ccccc1	B
354	Cl.c1ccc(CN(CC2=NCCN2)c2ccccc2)cc1	B
353	O=P(O)(O)O.c1ccc(CN(CC2=NCCN2)c2ccccc2)cc1	B
352	CC=C1C(OC2OC(CO)C(O)C(O)C2O)OC=C(C(=O)OC)C1CC(=O)OCCc1ccc(O)c(O)c1	B
351	CCCCC(N)C(=O)O	B
348	CC(=O)OC1CC(=O)OC(C)(C)C2CC(=O)C3(C)C(CCC4(C)C(c5ccoc5)OC(=O)C5OC543)C12C	B
346	NC(=O)NN=Cc1ccc([N+](=O)[O-])o1	B
344	CCN(CC)C(=O)c1cccnc1	B
343	O=C(CCNNC(=O)c1ccncc1)NCc1ccccc1	B
342	CN(C)C(=O)Oc1cccc([N+](C)(C)C)c1.[Br-]	B
339	COC1=CC(C)C2CC3OC(O)CC4C(C)=C(OC)C(=O)C(C2(C)C1=O)C34C	B
335	Cl.c1ccc2c(CC3=NCCN3)cccc2c1	B
334	CC(CS)C(=O)N1CCCC1(C(=O)O)C(=O)C(C)NC(=O)C1CCCCC1.CC(CS)C(=O)N1CCCC1(C(=O)O)C(=O)C(C)NC(=O)C1CCCCC1.[CaH2]	B
332	CN1CCC23c4c5ccc(O)c4OC2C(O)C=CC3C1C5.Cl	B
330	COCC(=O)OC1(CCN(C)CCCc2nc3ccccc3[nH]2)CCc2cc(F)ccc2C1C(C)C.Cl.Cl	B
326	COc1ccc2c(c1)c1c3n2CCN(C)C3=NCC1.Cl	B
325	COc1ccc(-c2cc(=S)ss2)cc1	B
324	CCC1(CC)C(=O)NCC(C)C1=O	B
323	Cc1cc(=O)[nH]c(=S)[nH]1	B
321	CCC(CO)NC(=O)C1C=C2c3cccc4[nH]cc(c34)CC2N(C)C1.O=C(O)C=CC(=O)O	B
320	O=C(O)c1cc(Cc2ccc(O)c(C(=O)O)c2)ccc1O	B
318	Cc1cc(OCCOCC[N+](C)(C)Cc2ccccc2)ccc1C(C)(C)CC(C)(C)C.[Cl-]	B
317	CCC(NC)c1ccccc1OC.Cl	B
315	COc1c2occc2cc2ccc(=O)oc12	B
314	CC[N+](C)(CC)CCOC(=O)C1c2ccccc2Oc2ccccc21.[Br-]	B
313	CNC(C)Cc1ccccc1.Cl	B
310	CCC(=O)C(CC(C)N(C)C)(c1ccccc1)c1ccccc1.Cl	B
309	C=C1c2cccc(O)c2C(O)=C2C(=O)C3(O)C(=O)C(=C(N)O)C(=O)C(N(C)C)C3C(O)C12.Cl	B
306	COC(C[Hg])CNC(=O)c1ccccc1OCC(=O)[O-].O.[Na+]	B
304	CCCC(C)(COC(N)=O)COC(N)=O	B
303	Cc1ccccc1OCC(O)CO	B
301	CCOC(=O)C1(c2ccccc2)CCN(C)CC1.Cl	B
299	CC1CCC(C(C)C)C(=O)C1	B
298	COc1ccc2c(c1OC)C(=O)OC2	B
294	O.O.O.O.O.O.O.O=S(=O)([O-])[O-].[Mg+2]	B
293	CC([O-])C(=O)[O-].CC([O-])C(=O)[O-].[Mg+2]	B
292	[Mg+2].[O-][Cl+2]([O-])[O-].[O-][Cl+2]([O-])[O-]	B
291	[Br-].[Br-].[Mg+2]	B
290	CC1CC23CCCN4CCCC(C(=O)CC2)C43C1	B
289	CCN1CC2(CO)CCC(OC)C34C5CC6C(OC)CC(O)(C5C6OC)C(O)(C(OC)C23)C14	B
285	CCC(C)(CN(C)C)OC(=O)c1ccccc1.Cl	B
284	[Br-].[Li+]	B
283	CCCC1CC(C(=O)NC(C(C)O)C2OC(SC)C(O)C(O)C2O)N(C)C1.Cl.O	B
282	CC(C)(C#N)OC1OC(CO)C(O)C(O)C1O	B
281	CCN1CC2(OC(=O)c3ccccc3NC(C)=O)CCC(OC)C34C1C(CC23)C1(O)CC(OC)C2CC4C1(O)C2OC	B
280	O=C(CS(=O)Cc1ccco1)NCC=CCOc1cc(CN2CCCCC2)ccn1	B
278	COc1c2occc2c(OC)c2c(=O)cc(C)oc12	B
276	CC(COc1ccccc1)NC(C)C(O)c1ccc(O)cc1.Cl	B
275	CC(C)O	B
274	CNC(C)CCC=C(C)C.O=C(O)C(O)C(O)C(O)C(O)C(=O)O	B
269	CCC(C)C(N)C(=O)O	B
267	CN(C)C=Nc1c(I)cc(I)c(CCC(=O)[O-])c1I.[Na+]	B
266	CC(I)C1OCC(CO)O1	B
264	CCc1ccc(C(=O)C(C)CN2CCCC2)cc1.Cl	B
263	CC(N)Cc1ccccc1.O=P(O)(O)O	B
262	CC(N)Cc1ccccc1.CC(N)Cc1ccccc1.O=S(=O)(O)O	B
259	CCC(Br)(CC)C(=O)NC(=O)NC(C)=O	B
257	CS(=O)(=O)OCCCNCCCOS(C)(=O)=O.Cc1ccc(S(=O)(=O)O)cc1	B
255	CN(C)CCC[N+]1([O-])c2ccccc2CCc2ccccc21.Cl	B
253	Cl.Cl.OCCOCCN1CCN(C(c2ccccc2)c2ccc(Cl)cc2)CC1	B
249	CCN(CCO)CCCC(C)Nc1ccnc2cc(Cl)ccc12.O=S(=O)(O)O	B
248	OO	B
241	CCN(CC)Cc1cc(Nc2ccnc3cc(Cl)ccc23)ccc1O.Cl.Cl.O.O	B
237	CC[n+]1c(-c2ccccc2)c2cc(N)ccc2c2ccc(N)cc21.[Br-]	B
235	CN1C(=O)NC(=O)C(C)(C2=CCCCC2)C1=O.[NaH]	B
234	CCC1(C2=CCCCCC2)C(=O)NC(=O)NC1=O	B
233	C=C1C(=O)OC2CC(C)C3C=CC(=O)C3(C)C(O)C12	B
232	Cc1nccc2c1[nH]c1ccccc12	B
231	COc1ccccc1OCC(O)CO	B
230	CCC1(CCC(C)C)C(=O)N=C([O-])NC1=O.[Na+]	B
229	CCC1(CCC(C)C)C(=O)NC(=O)NC1=O	B
228	N#CCCCC#N	B
227	COc1cc(C=O)ccc1OC1OC(CO)C(O)C(O)C1O	B
226	O=C(OC1OC(CO)C(O)C(O)C1O)c1cc(O)c(O)c(O)c1	B
225	CC1C(=O)OC2C(O)C34C5CC(C(C)(C)C)C36C(OC(=O)C6O)OC4(C(=O)O5)C12O	B
224	CC1C(=O)OC2CC34C5CC(C(C)(C)C)C36C(OC(=O)C6O)OC4(C(=O)O5)C21O	B
223	CC1C(=O)OC2C(O)C34C5OC(=O)C3(OC3OC(=O)C(O)C34C(C(C)(C)C)C5O)C12O	B
221	OCC1OC(OCC2OC(O)C(O)C(O)C2O)C(O)C(O)C1O	B
220	CC12CCC(O)CC1CCC1C2C(O)CC2(C)C(c3ccc(=O)oc3)CCC12O	B
219	CC(C)=CCN=C(N)N	B
218	O=[N+]([O-])c1cc([N+](=O)[O-])c([O-])c([N+](=O)[O-])c1.[NH4+]	B
217	OCc1ccco1	B
216	COc1cc2ccc(=O)oc2c(OC2OC(CO)C(O)C(O)C2O)c1O	B
214	Cc1ccc(F)cc1	B
211	CCC(=O)N(c1ccccc1)C1CCN(CCc2ccccc2)CC1.O=C(O)CC(O)(CC(=O)O)C(=O)O	B
209	CC(Cc1ccccc1)NCCC#N.Cl	B
208	CC(Cc1ccccc1)N(C)CCNc1nc2c(c(=O)n(C)c(=O)n2C)n1C.Cl	B
206	CCNCC(O)c1cccc(O)c1.Cl	B
205	CCOC(=O)C(c1c(O)oc2ccccc2c1=O)c1c(O)oc2ccccc2c1=O	B
202	CCOC(CN1CCN(CC(C)C(=O)c2ccccc2)CC1)c1ccccc1.Cl.Cl	B
200	COc1cc(C)nc(-n2nc(C)cc2OC)n1	B
199	CC[N+](C)(C)c1cccc(O)c1.[Br-]	B
197	Cn1c(=O)c2c(ncn2CC(O)CO)n(C)c1=O	B
196	COc1ccc2c(c1OC)C13CCN(C)C(C2)C1(O)CCC(O)C3	B
193	CCCCCCCCCCCC[N+](C)(C)CCOc1ccccc1.[Br-]	B
192	c1cc(-c2ccncc2)ccn1	B
191	Cn1c(=O)c2[nH]cnc2n(C)c1=O.Cn1c(=O)c2[nH]cnc2n(C)c1=O.NCCN	B
190	OCCN(CCO)c1nc(N2CCCCC2)c2nc(N(CCO)CCO)nc(N3CCCCC3)c2n1	B
189	O=C(O)c1ccc([N+](=O)[O-])c([N+](=O)[O-])c1	B
188	CS(C)=O	B
186	CCN(CC)CC(C)(C)COC(=O)c1ccc(N)cc1.Cl	B
185	Cc1ccc2c(c1)C13CCCCC1C(C2)N(C)CC3.O=P(O)(O)O	B
183	COc1ccc(C2Sc3ccccc3N(CCN(C)C)C(=O)C2OC(C)=O)cc1.Cl	B
181	O=C(O)c1cc(I)cc(I)c1O	B
178	CCN(CC)CCOC(=O)C1(C2CCCCC2)CCCCC1.Cl	B
176	O=c1c(Cc2c(O)oc3ccccc3c2=O)c(O)oc2ccccc12	B
174	NCC1CCC(N)C(OC2C(N)CC(N)C(OC3OC(CO)C(O)C(N)C3O)C2O)O1.O=S(=O)([O-])[O-]	B
172	CC(CN1CCOCC1)C(C(=O)N1CCCC1)(c1ccccc1)c1ccccc1.O=C(O)C(O)C(O)C(=O)O	B
170	CC(N)Cc1ccccc1.CC(N)Cc1ccccc1.O=S(=O)(O)O	B
169	CC(CCC(=O)O)C1CCC2C3C(=O)CC4CC(=O)CCC4(C)C3CC(=O)C12C	B
167	Nc1ncc([N+](=O)[O-])s1	B
166	Cc1c(O)c(=O)ccn1C	B
165	CNC(C)CC1CCCC1.Cl	B
163	CCC1(C2=CCCCC2)C(=O)NC(=O)NC1=O	B
162	CCC1(c2ccccc2)C(=O)N=C([O-])NC1=O.CCC1(c2ccccc2)C(=O)N=C([O-])NC1=O.[Ca+2]	B
161	CNCC(C)C1CCCCC1.Cl	B
159	O=C(O)c1cc2ccccc2o1	B
158	C=C(C)C1C2CC3(C)C4(CO4)C4OC4C3(O)C1C(=O)O2	B
155	Br.Br.CC1C2CCC3C4CC=C5CC(N(C)C)CCC5(C)C4CCC32CN1C	B
154	CC12CC(c3ccoc3)OC(=O)C1CCC1(C)C2C2C=CC1(O)C(=O)O2	B
152	COc1ccc2c(c1)C13CCN4CC5=CCOC6CC(=O)N2C1C6C5CC43	B
151	COc1cc2c(cc1O)C(Cc1ccc(OC)c(OC)c1)N(C)CC2	B
149	CCN(CCCc1ccccc1)CCCc1ccccc1.O=C(O)CC(O)(CC(=O)O)C(=O)O	B
148	COC(=O)C1C(OC(=O)c2ccccc2)CC2CCC1N2C	B
144	Cc1c(Cl)cccc1Nc1ncccc1C(=O)O	B
142	CC(CN(C)C)C(C)(O)Cc1ccc(Cl)cc1.Cl	B
138	CCOC(=O)CC(O)(CC(=O)OCC)C(=O)OCC	B
134	CC(C(O)c1ccccc1)N(C)CC=Cc1ccccc1	B
132	CCC(=O)C(CC(C)N(C)C)(c1ccccc1)c1ccccc1	B
131	C=C1CC2OC(=O)C(=C)C2C(O)C=C(C)CCC1O	B
130	Cc1ccccc1C(OCCN(C)C)c1ccccc1	B
129	CC12CCC(=O)C=C1CCC1C2C(O)CC2(C)C1CCC2(O)C(=O)CO	B
128	C=C1C(=O)OC2C1CC=C1CC(C)(CCC1OO)C2O	B
127	C=C(C(=O)OC1CC(C)=CCCC(CO)=CC2OC(=O)C(=C)C21)C(O)CO	B
126	C=C1CCC2C(C)(CO)C(O)CCC2(C)C1CC=C1C(=O)OCC1O	B
125	O=C1NS(=O)(=O)c2ccccc21	B
124	C=C1CC(O)C2C(=C)C(=O)OC2C2C(C)C(=O)CC12	B
123	O=C1c2c(O)cccc2C(C2OC(CO)C(O)C(O)C2O)c2cc(CO)cc(O)c21	B
122	CC1=CC([O-])=NS(=O)(=O)O1.[K+]	B
121	CC(=O)Nc1ccc(O)cc1	B
120	CCCc1cc(=O)[nH]c(=S)[nH]1	B
119	NC(=S)Nc1ccccc1	B
118	S=C=NCCc1ccccc1	B
117	CNC(N)=S	B
116	Cc1cc(O)nc(S)n1	B
115	Cn1cc[nH]c1=S	B
114	CC1(C)OC2CC(=O)OCC23C1CC(=O)C1(C)C3CCC2(C)C(c3ccoc3)OC(=O)C3OC321	B
113	S=C1NCCN1	B
112	CCNC(N)=S	B
111	CCc1cnccn1	B
110	CN(C)C=S	B
109	O=C1CCCCCN1	B
108	C=CCN=C=S	B
107	CC(=O)NC(N)=S	B
106	C=CCC(=NOS(=O)(=O)[O-])SC1OC(CO)C(O)C(O)C1O.[K+]	B
104	O=Cc1ccccc1OC1OC(CO)C(O)C(O)C1O	B
103	OCC1OC(Oc2ccc(O)cc2)C(O)C(O)C1O	B
102	N#CC(OC1OC(COC2OC(CO)C(O)C(O)C2O)C(O)C(O)C1O)c1ccccc1	B
101	NC(N)=Nc1nc(CSCCC(N)=NS(N)(=O)=O)cs1	B
100	O=C1CC2OCC=C3CN4CCC56c7ccccc7N1C5C2C3CC46	B
99	CCC1OC(=O)C(C)C(OC2CC(C)(OC)C(O)C(C)O2)C(C)C(OC2OC(C)CC(N(C)C)C2O)C(C)(O)CC(C)C(=O)C(C)C(O)C1(C)O	B
98	CC1CC(C)C(=O)C(C(O)CC2CC(=O)NC(=O)C2)C1	B
97	CC(=O)OC(C)(C)C=CC(=O)C(C)(O)C1C(O)CC2(C)C3CC=C4C(C=C(O)C(=O)C4(C)C)C3(C)C(=O)CC12C	B
96	O=C(O)c1cc(=O)c2cc(OCC(O)COc3cccc4oc(C(=O)O)cc(=O)c34)ccc2o1	B
95	O=S(=O)([O-])[O-].[Fe+2].c1cnc2c(c1)ccc1cccnc12.c1cnc2c(c1)ccc1cccnc12.c1cnc2c(c1)ccc1cccnc12	B
94	CC[N+](CC)(CC(=O)Nc1c(C)cccc1C)Cc1ccccc1.O=C([O-])c1ccccc1	B
93	Nc1ccc(S(=O)(=O)c2ccc(N)cc2)cc1	B
92	COc1cc2c(c(OC)c1OC)-c1ccc(OC)c(=O)cc1C(NC(C)=O)CC2	B
91	COc1cc2c(cc1OC)C13CCN4CC5=CCOC6CC(=O)N2C1C6C5CC43	B
90	CC1C(=O)CC2(C(C)C)CC12	B
89	C=C(C)C1C2OC(=O)C1C1(O)CC3OC34C(=O)OC2C14C	B
88	CC(C)=CCc1c(O)cc(O)c2c1OC(c1ccc(O)cc1)CC2=O	B
87	CCN(CC)CCCC(C)Nc1ccnc2cc(Cl)ccc12	B
86	O=S(=O)([O-])NC1CCCCC1.[Na+]	B
85	CCC(C)C(=O)C1=C(O)C(O)(C(=O)CC=C(C)C)C(CC=C(C)C)C1=O	B
84	CCC(C)C(=O)C1=C(O)C(O)(C(=O)CC=C(C)C)C(CC=C(C)C)C1=O	B
83	CC(C)=CCC(=O)C1(O)C(O)=C(C(=O)CC(C)C)C(=O)C1CC=C(C)C	B
82	CC(C)=CCC(=O)C1(O)C(O)=C(C(=O)C(C)C)C(=O)C1CC=C(C)C	B
81	CCC(C)C(=O)C1=C(O)C(CC=C(C)C)(CC=C(C)C)C(=O)C(CC=C(C)C)=C1O	B
80	CC(C)=CCC(=O)C1(O)C(O)=C(C(=O)C(C)C)C(=O)C1CC=C(C)C	B
79	CC(C)=CCC(=O)C1(O)C(O)=C(C(=O)CC(C)C)C(=O)C1CC=C(C)C	B
78	N#[11C][S-].[Na+]	B
77	COc1ccc2c(c1)C13CCCCC1C(C2)N(C)CC3	B
76	COc1cc(O)c(CC=C(C)C)c(O)c1C(=O)C=Cc1ccc(O)cc1	B
75	COc1cc(O)c(CC=C(C)C)c2c1C(=O)CC(c1ccc(O)cc1)O2	B
74	CC(C)=CCC1=C(O)C(CC=C(C)C)(CC=C(C)C)C(=O)C(C(=O)C(C)C)=C1O	B
73	CC(C)=CCC1=C(O)C(O)(CC=C(C)C)C(=O)C(C(=O)C(C)C)=C1O	B
72	CCC(C)C(=O)C1=C(O)C(O)(CC=C(C)C)C(=O)C(CC=C(C)C)C1=O	B
71	C=CC1C(OC2OC(CO)C(O)C(O)C2OC(=O)c2c(O)cc(O)cc2-c2cccc(O)c2)OC=C2C(=O)OCCC21	B
70	COC(=O)C1C(O)CCC2CN3CCc4c([nH]c5ccccc45)C3CC21	B
69	O=C(NC(CO)C(O)c1ccc([N+](=O)[O-])cc1)C(Cl)Cl	B
68	Cc1ncc(C[n+]2csc(CCO)c2C)c(N)n1	B
67	O=C([O-])c1ccccc1.[Na+]	B
66	O=C(CCCN1CCC(O)(c2ccc(Cl)cc2)CC1)c1ccc(F)cc1	B
65	O=C(O)c1ccccc1Nc1cccc(C(F)(F)F)c1	B
64	C=CS(=O)C=C	B
63	S=C(Nc1ccccc1)Nc1ccccc1	B
62	OC(CCCN1CCCCC1)(c1ccccc1)c1ccccc1	B
61	CN(C)CCOC(c1ccccc1)c1ccccc1	B
60	CN(C)CCC(c1ccc(Cl)cc1)c1ccccn1	B
59	NC(=NCCCCCC/N=C(\N)N=C(N)Nc1ccc(Cl)cc1)N=C(N)Nc1ccc(Cl)cc1	B
58	CCCC(C)(COC(N)=O)COC(=O)NC(C)C	B
57	NC(=O)c1ccccc1	B
56	Cn1cnc([N+](=O)[O-])c1Sc1ncnc2nc[nH]c12	B
55	COC1=CC(C)C2CC3OC(=O)CC4C(C)=C(OC)C(=O)C(C2(C)C1=O)C34C	B
54	C=C1C(=O)OC2C1CCC(C)=CCCC1(C)OC21	B
53	COc1ccc(Cc2nccc3cc(OC)c(OC)cc23)cc1OC	B
52	COc1ccc2c(c1OC)C(=O)OC2C1c2c(cc3c(c2OC)OCO3)CCN1C	B
51	C=CC(O)C#CC#CC(O)C=CCCCCCCC	B
50	CC(=O)OC(C)(C)C=CC(=O)C(C)(O)C1C(O)CC2(C)C3CC=C4C(CC(O)C(=O)C4(C)C)C3(C)C(=O)CC12C	B
49	O=c1ccc2ccccc2o1	B
48	CC(=O)OC1CC2(C)C(CCC(O)C2(C)O)C(C=O)(CC(O)c2ccoc2)C1C	B
46	Cn1c(=O)c2c(ncn2C)n(C)c1=O	B
45	C=C1CCC2C(=C)C(=O)OC2C=C(C)CCC1O	B
44	COc1cccc2c1cc([N+](=O)[O-])c1c(C(=O)O)cc3c(c12)OCO3	B
43	C=C1C(=O)OC2C1CCC1(C)OC13CC=C(C)C23	B
42	CC1=CCC23OC2(C)CCC2C(C)C(=O)OC2C13	B
41	CC1=CC2C3C4C(=C(C)C3C13C1OC(=O)C(C)C1CCC(C)(O)C23)C1OC(=O)C(C)C1CCC4(C)O	B
40	C=CC1CN2CCC1CC2C(O)c1ccnc2ccc(OC)cc12.Cl	B
39	C=CC1CN2CCC1CC2C(O)c1ccnc2ccc(OC)cc12.Cl.Cl	B
38	C=CC1CN2CCC1CC2C(O)c1ccnc2ccc(OC)cc12	B
37	O=C(c1ccccc1)C(O)c1ccccc1	B
36	CC(C)=CCC1=C(O)C(O)(CC=C(C)C)C(=O)C(C(=O)CC(C)C)=C1O	B
33	C=CCc1ccc(OC)cc1.CC12CCC(C1)C(C)(C)C2=O.CC=Cc1ccc(OC)cc1	B
32	CC(C)=CCC1=C(O)C(CC=C(C)C)(CC=C(C)C)C(=O)C(C(=O)CC(C)C)=C1O	B
16	O=S(=O)([O-])[O-].[Mg+2]	B
15	O=Cc1ccccc1	B
14	C=CC1CN2CCC1CC2C(O)c1ccnc2ccc(OC)cc12.C=CC1CN2CCC1CC2C(O)c1ccnc2ccc(OC)cc12.O=S(=O)(O)O	B
11	CC(C)=CCC1C(=O)C(C(=O)CC(C)C)=C(O)C(O)(CC=C(C)C)C1=O	B
9	C=CC1C[NH+]2CCC1CC2C(O)c1ccnc2ccc(OC)cc12	B
7	[CH3:1][O:2][c:3]1[cH:4][cH:5][c:6]2[n:7][cH:8][cH:9][c:10]([CH:11]([OH:12])[CH:13]3[CH2:14][CH:15]4[CH2:16][CH2:17][N:18]3[CH2:19][CH:20]4[CH:21]=[CH2:22])[c:23]2[cH:24]1.[OH:25][S:26](=[O:27])(=[O:28])[OH:29]	B
